# Supplementary material for: Transcriptomic analysis of wound xylem formation in Pinus canariensis
Source: BMC Plant Biol. 2017 Dec 4;17:234. doi: 10.1186/s12870-017-1183-3 (PMC5715621; doi:10.1186/s12870-017-1183-3)
Supplement: Supplementary file 1 — Wound-responsive differentially expressed genes. FC: fold change. FDR: adjusted p-value by False Discovery Rate. In bold, statistically significant values. (XLSX 151 kb) [file 12870_2017_1183_MOESM1_ESM.xlsx]

## Sheet: TableS1.txt
Table S1: Wound-responsive differentially expressed genes.
Cluster	ID	Seq. Description	H1		H2		H3
			FC	FDR	FC	FDR	FC	FDR
A	Contig03506	hypothetical protein SELMODRAFT_115352	63.8767	0	20.85	0	12.7433	0
A	Contig06361	protein tify 10a-like	54.3633	0.000139	9.74667	0.000196	4.02333	0.00386002
A	Contig18804	disease resistance response protein 206-like	395.783	0	37.1433	0	52.5217	0
A	Contig19053	pathogenesis-related protein pr-4b-like	96.5467	0	23.91	0	19.7667	0
A	Contig22185	major allergen pru ar 1-like	138.287	0	13.7533	0	4.94	0.0055357
A	Contig22375	pathogenesis-related protein pr-4-like	343.243	0	7.69	0.00221796	7.37667	0.000635
A	Ppnisotig12265	antimicrobial peptide 1-like	72.52	0	16.8767	0	12.8367	0
A	Ppnisotig13133	pathogenesis-related protein pr-4-like	206.357	0	6.43	0.00325336	5.13	0.00181662
A	Ppnisotig13431	disease resistance response protein 206-like	133.78	0	24.7533	0	31.6767	0
B	Contig00088	heat shock 70 kda	5.05667	0.0175258	-1.92	0.280434	-1.79667	0.227692
B	Contig00602	defensin ec-amp-d2-like	11.2733	0.00317592	2.07333	0.117534	-1.42	0.648534
B	Contig00665	probable mitochondrial chaperone bcs1-b-like	4.25667	0.0266909	1.50333	0.461181	1.42333	0.575084
B	Contig00715	1-aminocyclopropane-1-carboxylate oxidase-like	5.90667	0.0120935	1.63333	0.510782	1.77333	0.189634
B	Contig00787	nac domain-containing protein 2-like	9.25667	0.00428641	-1.02	0.853509	-1.25667	0.794863
B	Contig00836	heavy metal-associated isoprenylated plant protein 26-like	5.86333	0.0126942	-1.05	1.11348	-2.72	0.0766149
B	Contig01013	acetyl- cytosolic 1	3.45667	0.0418936	1.36	0.751844	1.51667	0.39409
B	Contig01029	somatic embryogenesis receptor kinase 1-like	3.78333	0.0346749	1.28333	0.749773	-0.363333	1.09808
B	Contig01092	PREDICTED: uncharacterized protein LOC102608272	3.78333	0.0349016	-1.34333	0.715016	-1.78667	0.315532
B	Contig01338	phosphomethylpyrimidine chloroplastic-like	3.435	0.0434361	1.05	1.09806	1.28	0.771789
B	Contig01548	4-hydroxyphenylpyruvate dioxygenase-like	4.76	0.019242	-1.05	1.07498	-0.00166667	1.11105
B	Contig01674	peroxisomal -2-hydroxy-acid oxidase glo1	5.18667	0.0162872	-1.26333	0.884702	-1.18333	0.926822
B	Contig02081	bidirectional sugar transporter sweet1-like	6.78333	0.00948567	3.73667	0.00962772	1.54667	0.393647
B	Contig02446	bes1 bzr1 homolog protein 4-like	3.415	0.0437392	1.135	0.951289	-2.03	0.201882
B	Contig02555	diacylglycerol kinase theta-like	5.57667	0.0142586	-1.34	0.701966	1.40667	0.563196
B	Contig02676	sigma factor regulation	3.7	0.036505	-2.26	0.200873	1.06	0.767094
B	Contig02808	probable wrky transcription factor 31	15.6767	0.00125403	1.60667	0.551706	-2.89	0.0488744
B	Contig02819	oxidoreductase transition metal ion binding protein	4.66	0.0225475	-1.37	0.726679	1.26333	0.766423
B	Contig02835	dc1 domain-containing family protein	6.32333	0.0106254	1.44	0.537654	2.56	0.0250854
B	Contig02904	ethylene-responsive transcription factor 12-like	18.3967	0.000676	1.4	0.457164	-3.12667	0.04712
B	Contig02906	nematode resistance hspro2-like	7.80667	0.00593277	-1.23333	0.943398	-2.12333	0.112059
B	Contig02956	probable wrky transcription factor 7	4.03333	0.029286	-1.16	1.05051	1.10667	1.05583
B	Contig03079	lactoylglutathione lyase glyoxalase i family protein	3.95667	0.0402915	1.97	0.201617	-1.36333	0.754772
B	Contig03244	transcription factor cpc-like	3.41	0.0488266	-1.485	0.942979	1.105	1.03296
B	Contig03275	senescence-associated gene	17.7367	0.000766	3.27	0.0160565	1.48	0.442875
B	Contig03339	---NA---	2.78	0.089808	2.665	0.0398607	-1.24	0.429868
B	Contig03457	---NA---	4.43667	0.0242423	-1.41167	0.609894	-1.27167	0.795274
B	Contig03482	salicylic acid-binding protein 2-like	5.92333	0.0130553	1.99333	0.140606	1.4	0.569229
B	Contig03498	Uncharacterized protein TCM_005849	4.8	0.0198497	1.36333	0.796593	-3.45667	0.0266606
B	Contig03675	---NA---	4.15333	0.0296493	0.691667	1.10482	1.31167	0.712143
B	Contig03691	---NA---	5.05333	0.0175735	0.698333	1.07783	0.838333	1.09446
B	Contig03707	probable nitronate monooxygenase-like	7.03333	0.0081676	1.37333	0.659181	1.19	0.974105
B	Contig03955	probable nucleoredoxin 1-like	5.02	0.0175497	-1.61	0.499478	-1.33667	0.71334
B	Contig04156	protein translation factor sui1 homolog	3.83333	0.0334394	-1.25	0.977056	-1.25333	1.111
B	Contig04498	---NA---	6.75667	0.00919542	2.70333	0.0431107	-2.08667	0.205675
B	Contig04532	zeaxanthin chloroplastic-like	12.4433	0.00254758	1.09	1.08588	-0.543333	0.793268
B	Contig04610	glycolipid transfer protein domain-containing protein 1-like	6.22333	0.0111782	1.79667	0.227653	1.40333	0.554703
B	Contig04615	nucleoside diphosphate kinase chloroplastic mitochondrial-like	3.72667	0.0361743	1.54167	0.433727	1.355	0.654625
B	Contig04678	vq motif-containing protein	11.7267	0.00281039	1.04333	1.10304	1.68333	0.240009
B	Contig04702	early light-induced protein chloroplastic-like	8.07667	0.00575498	1.41667	0.61252	-1.25333	0.793544
B	Contig04737	bifunctional inhibitor lipid-transfer protein seed storage 2s albumin superfamily protein	4.72333	0.0211099	1.65833	0.388741	1.86	0.138745
B	Contig04875	amino acid permease 3-like	9.46833	0.00416948	2.43333	0.0781808	-1.58667	0.385531
B	Contig04930	u-box domain-containing protein 4-like	3.52	0.0436268	-1.40667	0.720219	-1.37667	0.606068
B	Contig05260	linoleate 13s-lipoxygenase 3- chloroplastic-like	3.94667	0.0321377	1.41	0.674083	1.15	0.935294
B	Contig05465	nac domain-containing protein 2-like	6.15	0.0116815	-1.58333	0.461571	-2.33333	0.0978506
B	Contig05552	protein lyk5-like	11.3033	0.00320835	1.46333	0.517155	-0.373333	1.11866
B	Contig05711	probable 2-oxoglutarate-dependent dioxygenase aop1	9.57667	0.00411033	1.90333	0.205134	1.17667	0.895031
B	Contig05742	glutelin type-a 1-like	4.15167	0.0280762	1.03667	1.09805	1.725	0.261982
B	Contig05908	pleiotropic drug resistance protein 1-like	6.21333	0.0110531	1.39	0.561703	-2.73	0.0475065
B	Contig06139	aspartic proteinase-like protein 1-like	3.816	0.0362322	-0.666	1.04485	-2.14	0.113762
B	Contig06188	glucan endo- -beta- basic isoform-like	5.64	0.0138003	-1.44	0.414722	-1.49	0.430961
B	Contig06230	protein tify 10a-like	12.84	0.00233299	2.41333	0.107072	-1.81333	0.387489
B	Contig06301	protein lurp-one-related 12-like	3.72667	0.0356889	1.16	0.899011	-1.14333	0.882717
B	Contig06339	anthocyanidin reductase-like	5.65333	0.0148186	-1.44	0.690869	-1.26333	0.663775
B	Contig06548	f-box protein gid2-like	4.16333	0.0278954	0.35	1.108	-1.27333	0.777656
B	Contig06877	metal-nicotianamine transporter ysl3-like	5.14333	0.0169236	1.16667	0.991632	1.06	1.11921
B	Contig06885	---NA---	3.82333	0.0332006	1.10667	1.09633	-1.59333	0.45624
B	Contig06934	conserved hypothetical protein	16.4167	0.000991	1.47	0.481451	1.55333	0.347427
B	Contig07028	hydroquinone glucosyltransferase-like	3.50333	0.0413243	1.47333	0.528951	-2.09	0.191587
B	Contig07100	-dihydroxy-3-keto-5-methylthiopentene dioxygenase 2-like	12.5833	0.00234876	-1.03333	1.12778	0.386667	1.05416
B	Contig07135	abc transporter c family member 14-like	3.35	0.0476586	1.29	0.745576	1.73	0.219532
B	Contig07190	chaperone protein dnaj chloroplastic-like	7.33667	0.00720807	-1.15333	0.760543	-0.5	0.869876
B	Contig07593	multiprotein-bridging factor 1c-like	6.49	0.0100114	-1.72333	0.319591	0.41	0.86735
B	Contig07629	gdsl esterase lipase at2g23540-like	3.43	0.0438879	1.43	0.551938	1.75	0.175609
B	Contig07822	cathepsin b-like	3.27	0.0493603	-1.07	0.0491459	-1.08	0.116005
B	Contig08224	probable glutathione s-transferase gstu6-like	6.11667	0.0113074	-1.10333	0.509246	-1.41333	0.668682
B	Contig08664	---NA---	8.89333	0.00460124	-2.08	0.255105	-1.75	0.450789
B	Contig08731	metallothionein-like protein 3b-like	5.10667	0.0173842	1.44333	0.312954	-1.09667	1.0421
B	Contig08878	---NA---	3.5	0.0459309	1.31667	0.693062	-2.15667	0.119586
B	Contig09180	thioredoxin h-type	6.81667	0.00883485	1.51667	0.441838	1.39	0.554225
B	Contig09209	---NA---	13.8967	0.0017444	1.34667	0.824517	-1.67333	0.35713
B	Contig09452	probable protein phosphatase 2c 10-like	3.27	0.0489151	-1.09	1.08986	-1.86	0.180618
B	Contig09602	galactolipase chloroplastic	6.14	0.0115784	-1.32667	0.599271	-2.82	0.0440934
B	Contig09949	---NA---	3.62667	0.0407079	1.10667	1.04846	1.27667	0.805341
B	Contig10467	kda class ii heat shock	3.6	0.0472074	-1.47	0.521452	-1.25	0.605146
B	Contig11011	---NA---	11.68	0.00293914	0.376667	1.09666	1.41667	0.505381
B	Contig11094	abscisic stress-ripening protein 2-like	22.96	0.000301	1.88667	0.214822	-1.77333	0.283497
B	Contig11352	glutamine dumper 2	3.565	0.0397857	-1.38	0.625142	0.005	1.04131
B	Contig11365	---NA---	5.67	0.0135915	1.41333	0.598946	1.37333	0.647314
B	Contig11423	phosphate transporter isoform 1	10.18	0.00390451	1.47	0.446735	1.13333	1.00289
B	Contig11506	udp-rhamnose:rhamnosyltransferase 1	9.00667	0.00444968	-1.06667	1.11527	-0.323333	1.11331
B	Contig11756	---NA---	3.28	0.0490949	1.71	0.318068	1.68	0.239173
B	Contig12353	early nodulin-like protein 1	9.57667	0.00405705	-1.48333	0.60676	-2.8	0.0459915
B	Contig12585	probable nitrite transporter at1g68570-like	3.45333	0.042481	-1.31	0.828782	-1.64333	0.332949
B	Contig12727	abscisic acid 8 -hydroxylase 1-like	5.69	0.0146421	-2.02667	0.180253	-2.22667	0.0924138
B	Contig12753	myb-related protein 308-like	3.775	0.0457426	1.03	1.11877	1.385	0.573794
B	Contig12865	vitellogenin-2-like isoform x1	3.8	0.0408929	-1.48	0.63017	-1.19	0.925552
B	Contig12936	syntaxin-24-like	19.6867	0.000555	-0.33	1.11199	-2.66667	0.0863503
B	Contig12991	---NA---	3.45	0.0453674	1.28	0.726424	0.075	0.939081
B	Contig13059	serine carboxypeptidase-like 50-like	6.92333	0.00857223	1.88	0.190608	1.35667	0.657027
B	Contig13108	19 protein	3.60333	0.0381908	1.19	0.923132	1.17333	0.978641
B	Contig13279	metallothiol transferase -like	10.6033	0.00342834	1.23333	0.805959	-0.34	1.12618
B	Contig13407	potassium transporter 5-like	10.5567	0.00342522	1.83667	0.273464	1.48	0.429341
B	Contig13588	cytochrome p450 cyp736a12-like	13.4333	0.00197941	-1.27	0.795432	-1.30667	0.747153
B	Contig13714	fk506-binding protein 4-like	2.66	0.119039	4.06333	0.00642011	-1.45333	0.410379
B	Contig13861	---NA---	4.89	0.018932	-1.84333	0.309802	-3.02333	0.0358282
B	Contig13973	protein lyk5-like	6.08667	0.011654	0.496667	0.921585	-0.356667	1.11386
B	Contig14008	uncharacterized n-acetyltransferase p20-like	8.23	0.00564826	1.09667	1.05436	-1.12667	1.05653
B	Contig14128	probable phosphatase	4.78	0.018671	1.57	0.489998	1.56667	0.32729
B	Contig14276	protein p21-like	7.93333	0.00647028	-3.16	0.0408205	-1.13333	0.708426
B	Contig14550	amino acid permease 2-like	3.41	0.0479388	1.32	0.514266	1.15667	1.04139
B	Contig14604	---NA---	5.19667	0.0167188	-1.29667	0.924616	-1.94333	0.171983
B	Contig14696	---NA---	5.01333	0.0186761	1.18667	0.920366	1.19	0.951967
B	Contig14745	---NA---	6.40333	0.00998682	-1.25667	0.983811	-1.59333	0.338135
B	Contig14837	---NA---	4.29667	0.0281106	-1.10333	1.06514	1.24667	0.573662
B	Contig14879	gdsl esterase lipase at2g30310-like	3.88	0.032198	1.32667	0.771016	-1.98667	0.209752
B	Contig14894	probable mitochondrial chaperone bcs1-b-like	3.89	0.0359426	1.18	0.997601	-1.25	0.853249
B	Contig14945	alcohol dehydrogenase-like protein	5.42	0.0154073	1.21	0.834332	0.383333	1.10073
B	Contig15088	abc transporter b family member 4-like	3.50667	0.0427538	-1.31	0.662515	1.15667	1.07053
B	Contig15351	indole-3-acetic acid-induced protein arg2-like	13.6367	0.00206026	1.73333	0.38177	-2.77667	0.0788261
B	Contig15734	cytokinin hydroxylase-like	5.90667	0.0128345	1.63	0.361773	1.77	0.210427
B	Contig15806	probable wrky transcription factor 75-like	8.19	0.00535199	-1.18	1.0442	-0.396667	1.08577
B	Contig16051	asparagine synthetase	5.86333	0.0129105	1.22	0.584215	-2.48333	0.121734
B	Contig16144	---NA---	5.11	0.0168959	1.63667	0.639967	2.32	0.0338377
B	Contig16299	---NA---	4.01	0.0334672	1.33333	1.03814	1.64333	0.239552
B	Contig16402	---NA---	5.86667	0.0127865	-1.59	0.475323	1.23333	0.808815
B	Contig16445	---NA---	4.42333	0.0239037	-1.40333	0.749989	0.553333	0.805562
B	Contig16597	phenylalanine ammonia-lyase	4.39667	0.0290121	2.69	0.0355016	1.27	0.768502
B	Contig16961	---NA---	4.586	0.023476	0.204	1.07953	-0.18	1.07767
B	Contig16962	---NA---	5.45	0.0152722	1.12667	1.08506	-1.36	0.666678
B	Contig16978	protein transparent testa 12-like	3.425	0.0428685	1.31	0.970251	1.435	0.740855
B	Contig17034	abc transporter b family member 15-like	3.86333	0.0436403	2.04	0.143269	-1.43667	0.527055
B	Contig17178	atp-binding cassette transporter	3.86667	0.0327512	1.22	0.934456	-1.49333	0.603411
B	Contig17190	abscisic stress-ripening protein 2-like	5.51333	0.0145616	-1.51	0.561029	-2.14	0.1568
B	Contig17495	methylesterase chloroplastic-like	10.5033	0.00397217	1.34333	0.712537	1.10667	1.05291
B	Contig17538	peroxisomal -2-hydroxy-acid oxidase glo4-like	4.06333	0.0295528	-1.42667	0.670608	-1.28833	0.798676
B	Contig17539	peroxisomal -2-hydroxy-acid oxidase glo4-like	4.57	0.0204754	-1.48667	0.619288	-1.32667	0.706053
B	Contig17733	---NA---	6.02667	0.0119132	-1.31333	0.646702	-2.81	0.044606
B	Contig18041	serine carboxypeptidase-like 33-like	7.12333	0.00788939	1.79667	0.225436	1.36333	0.445246
B	Contig18199	probable aldo-keto reductase 2-like	10.05	0.00382239	1.07	0.930706	1.14333	0.857232
B	Contig18221	inositol oxygenase 1-like	4.05667	0.0295422	1.36	0.600619	1.60667	0.291206
B	Contig18490	receptor-like protein kinase hsl1-like	3.29	0.0491448	1.16	1.12315	-1.37	1.08316
B	Contig18701	hypothetical protein SELMODRAFT_77290	5.77	0.0445553	-1.365	0.856418	1.15	0.991513
B	Contig18757	leucoanthocyanidin dioxygenase-like	4.19	0.0279359	1.67333	0.512217	-1.15333	0.956605
B	Contig18910	zinc finger a20 and an1 domain-containing stress-associated protein 8-like	4.09333	0.0317945	1.11	0.827322	-0.426667	0.801296
B	Contig19015	---NA---	3.65	0.0420055	-1.33	0.202688	-1.2	0.32765
B	Contig19107	---NA---	5.21	0.0178702	1.31	0.76647	1.27667	0.803468
B	Contig19162	---NA---	3.80333	0.0357469	-1.15333	1.09463	-3.08667	0.0378991
B	Contig19334	---NA---	11.27	0.00309838	5.58333	0.0026206	-1.52333	0.292627
B	Contig19378	---NA---	8.43667	0.00532821	-1.04	1.11174	1.26333	0.803216
B	Contig19557	---NA---	3.595	0.0381563	1.26	0.80875	0.055	1.03344
B	Contig19671	pectinesterase 3-like	3.735	0.0396133	1.2	0.878138	-1.585	0.523242
B	Contig19857	nematode resistance hspro2-like	9.87667	0.00396789	-1.33167	0.832906	-2.82667	0.0423962
B	Contig20017	sugar transport protein 13-like	5.62	0.0140473	-1.45333	0.623617	-2.72667	0.0494509
B	Contig20056	somatic embryogenesis receptor kinase 1-like	5.35	0.0152986	1.21667	0.78532	-0.405	1.0435
B	Contig20135	iaa-amino acid hydrolase ilr1-like 6-like	7.52333	0.00690162	1.54667	0.422453	1.21	0.891153
B	Contig20167	ubiquinol oxidase mitochondrial-like	11.0933	0.0030853	1.30333	0.502916	-1.32	0.698354
B	Contig20236	cyclic dof factor 2-like	3.41	0.045425	1.22	0.708165	1.1	0.90413
B	Contig20251	glucan endo- -beta-glucosidase 11-like	3.73	0.0348254	2.24	0.0875112	1.02	1.00727
B	Contig20256	mitogen-activated protein kinase kinase kinase npk1-like	1.68	0.453921	2.52	0.0474502	-1.54	0.528536
B	Contig20304	homeobox-leucine zipper protein athb-13-like	3.81667	0.0377938	1.30667	0.717375	1.24333	0.861918
B	Contig20417	flavonoid 3 -monooxygenase-like	12.9067	0.00206239	1.99	0.252784	-1.09333	1.09554
B	Contig20469	pleiotropic drug resistance protein 1-like	11.0767	0.00328384	-1.39333	0.548462	0.36	0.914336
B	Contig20472	probable wrky transcription factor 2	3.89	0.0354326	-1.30333	0.927928	-4.48667	0.00952165
B	Contig20525	polyadenylate-binding protein 1-b-binding protein	3.66	0.0399623	-1.48667	0.647326	-2.9	0.0498373
B	Contig20533	5 -adenylylsulfate reductase chloroplastic-like	2.01667	0.260618	2.76333	0.0342432	1.15333	0.429456
B	Contig20555	phenylalanine ammonia-lyase-like	14.4067	0.00181691	3.19	0.0283891	-1.08333	1.10653
B	Contig20608	serine carboxypeptidase-like 31-like	7.43	0.00699182	-2.01	0.278374	-1.61	0.454894
B	Contig20626	ammonium transporter 3 member 1-like	3.57	0.0395324	1.11	0.870066	1.76	0.193895
B	Contig20693	vq motif-containing protein	4.54333	0.0219653	-1.59667	0.453877	-1.28667	0.787983
B	Contig20802	lysine histidine transporter 1-like	4.41667	0.0234617	1.08	0.814362	-1.52333	0.455
B	Contig20817	phenylalanine ammonia-lyase-like	7.01	0.00838684	3.58333	0.00928865	1.52	0.44577
B	Contig20849	PREDICTED: uncharacterized protein At1g76070-like	8.78667	0.00485475	2.21333	0.119232	-1.62667	0.495072
B	Contig20860	phospholipid-transporting atpase 9-like	3.56	0.0395607	-1.32	0.792127	-1.7	0.326462
B	Contig20886	lob domain-containing protein 1-like	10.3133	0.00427612	1.06667	1.08034	-0.433333	1.00665
B	Contig20906	leucine-rich repeat receptor-like protein kinase tdr-like	4.91333	0.0273857	-1.08667	1.1181	-3.03333	0.037988
B	Contig21008	---NA---	3.65	0.0370086	1.87333	0.726844	-1.72667	0.89036
B	Contig21068	bilirubin oxidase-like	3.72	0.0364493	1.145	0.957364	1.145	0.995591
B	Contig21094	uncharacterized n-acetyltransferase p20-like	5.37667	0.0160646	1.16667	0.967609	0.37	1.12005
B	Contig21152	---NA---	4.91	0.0187569	-1.46667	0.686192	-1.35	0.671522
B	Contig21204	alpha-expansin 8	5.72667	0.0208165	2.88	0.0283858	1.48	0.420995
B	Contig21224	probable serine threonine-protein kinase at1g18390-like	5.93667	0.0124007	-1.01667	0.906547	1.09333	1.05945
B	Contig21234	ring-h2 finger protein atl46-like	3.97	0.0311106	-1.87	0.274114	0.03	1.11659
B	Contig21280	glucan endo- -beta- basic isoform-like	4.10333	0.0299841	1.36667	0.660118	1.37333	0.596615
B	Contig21321	chromatin assembly factor 1 subunit	5.54	0.0172103	3.22	0.0285185	-1.52667	0.584873
B	Contig21347	---NA---	11.2167	0.0030202	1.56	0.414384	1.10667	1.08537
B	Contig21474	lipid-transfer protein dir1-like	5.76	0.0130968	-1.59667	0.461375	-1.17	0.636092
B	Contig21506	---NA---	6.78	0.00918117	2.34	0.0628087	1.46	0.458675
B	Contig21528	uncharacterized loc101213469	4.09667	0.0347262	1.9	0.240482	-1.86667	0.352653
B	Contig21596	villin-3-like isoform x1	3.82	0.0365587	-1.14	0.759268	-1.01	0.341269
B	Contig21623	binding protein	6.43	0.00980473	1.51333	0.445134	1.40667	0.563921
B	Contig21663	geraniol 8-hydroxylase-like	8.33	0.00543235	1.57	0.411805	2.3	0.0434708
B	Contig21686	probable carboxylesterase 15	3.93333	0.0325579	1.21	0.878531	1.10667	1.10102
B	Contig21755	peroxidase 12-like	6.62667	0.0264091	2.32	0.0770458	1.76667	0.210134
B	Contig21777	inactive beta-amylase 9	6.29667	0.0106283	-1.28333	0.891757	-1.33	0.714884
B	Contig21853	u-box domain-containing protein 26-like	3.93667	0.0407621	-1.75	0.344261	-2.35	0.0925793
B	Contig21952	albumin-2	15.4433	0.00116394	3.34667	0.0383503	1.26333	0.798348
B	Contig21975	gibberellin receptor gid1c-like	8.51667	0.00499605	1.11667	0.925018	-0.343333	1.12464
B	Contig22037	germin-like protein 2-1-like	3.535	0.0394807	-1.425	0.724287	-1.61	0.416107
B	Contig22055	phosphoglycerate cytosolic-like	3.83333	0.0369021	1.21	0.970836	-0.386667	0.830541
B	Contig22266	transcription factor bhlh61-like	2.28667	0.145796	3.34667	0.0159929	-2.17333	0.193154
B	Contig22411	f-box protein at1g67340-like	6.7	0.00941455	1.12	1.08606	0.306667	1.11623
B	Contig22447	ring-h2 finger protein atl2-like	3.905	0.0390914	-1.48	0.685662	-3.345	0.0295422
B	Contig22448	---NA---	12.0033	0.00280502	1.31333	0.677456	-1.4	0.637782
B	Contig22469	subtilisin-like protease-like	6.91	0.00872891	1.17	0.940335	1.31333	0.750873
B	Contig22483	---NA---	5.39333	0.0151353	-2.00333	0.223418	-1.13	0.999624
B	Contig22525	heat stress transcription factor b-4-like	6.31667	0.0105232	1.92	0.187057	1.32667	0.630663
B	Contig22531	protein chloroplastic-like	3.95333	0.0306772	-1.16667	0.999019	-1.85667	0.21378
B	Contig22555	receptor-like protein kinase hsl1-like	12.6733	0.00245553	2.16667	0.103669	1.25667	0.715877
B	Contig22723	---NA---	3.3	0.0490767	-1.73	0.336996	1.06	1.08175
B	Contig22727	nitrate reductase	6.54667	0.00990805	-0.373333	0.0954266	1.25333	0.0182414
B	Contig22786	major allergen pru ar 1-like	6.96	0.00847685	-2.02333	0.225214	1.06333	1.03015
B	Contig22790	---NA---	4.46667	0.0230129	-1.41667	0.69608	-1.43667	0.521596
B	Contig22919	---NA---	3.58333	0.0391756	1.54667	0.392613	1.39	0.00197083
B	Contig22946	---NA---	3.29	0.0492634	1.02	1.0304	-1.12	0.633191
B	Contig22961	gibberellin 2-beta-dioxygenase 1-like	3.82	0.0347817	1.39	1.04102	-1.96	1.12304
B	Contig22975	---NA---	4.35	0.0263765	1.97667	0.181948	-3.43	0.0231124
B	Contig23026	---NA---	6.51	0.0110532	2.12	0.173799	1.91	0.122066
B	Contig23134	---NA---	3.98667	0.0306776	1.2	0.994166	0.353333	1.11437
B	Contig23158	isoflavone reductase homolog	6.53667	0.00964492	1.38	0.733316	1.84	0.146059
B	Contig23188	acid phosphatase 1-like	6.14667	0.0131893	1.21	0.990861	1.06333	1.12057
B	Contig23200	---NA---	6.59	0.00991825	1.36667	0.749178	-0.35	1.04431
B	Contig23272	potassium transporter 5-like	3.465	0.0424667	0.11	0.99102	1.19	0.944807
B	Contig23469	---NA---	3.61	0.0398723	1.46	1.12174	1.5	0.797485
B	Contig23481	---NA---	3.41667	0.0443184	-1.11667	1.0806	-1.71333	0.32418
B	Contig23737	---NA---	4.63667	0.0239812	1.19333	0.912124	1.65	0.291212
B	Contig24050	---NA---	5.34333	0.0154465	1.42667	0.499397	0.393333	1.06765
B	Contig24158	glucan endo- -beta- basic isoform-like	3.65333	0.0368902	1.32	0.851803	1.10333	1.10089
B	Contig24204	---NA---	9.52667	0.00409242	3.53	0.0271976	-0.43	0.957517
B	Contig24497	proline transporter 1-like	3.56	0.0389241	-1.38	0.760862	-1.29	0.726825
B	Contig24597	probable cytochrome c at4g10040-like	3.76	0.035091	1.61	0.449787	1.23	0.85265
B	Contig24621	---NA---	12.3433	0.00251724	0.356667	1.00654	-1.81333	0.29911
B	Contig24641	---NA---	11.3933	0.00306177	1.25	0.816265	0.483333	0.911786
B	Contig24730	auxin-responsive protein iaa26-like	3.425	0.0463004	-1.245	0.705823	1.265	0.497554
B	Contig24761	---NA---	3.53	0.0444751	-1.4	0.71137	-1.75	0.260851
B	Contig25517	protein tify 10a	5.07	0.0246886	4.20333	0.00882733	-2.07	0.239648
B	Contig28141	---NA---	4.34667	0.0244933	1.5	0.462321	0.353333	1.01948
B	Contig30708	low quality protein: protein tify 10b-like	10.8033	0.00342607	2.79	0.0422022	1.42333	0.495942
B	Contig32906	---NA---	8.68667	0.00485659	2.09	0.174615	1.67333	0.275304
B	Contig35871	---NA---	5.01333	0.0169521	-1.68	0.37574	-3.77667	0.0187135
B	Contig37543	---NA---	4.76333	0.0186605	1.5	0.910437	1.34	0.316633
B	Contig40036	peroxidase 55	4.76333	0.0186688	0.373333	0.459147	-1.74667	0.649259
B	Contig44225	acyl-coenzyme a oxidase peroxisomal-like	3.395	0.0438149	1.32	0.742435	1.045	1.11813
B	CT581130	---NA---	9.788	0.00375977	-2.694	0.0783334	-1.323	0.568856
B	Ppnisotig00090	basic 7s globulin-like	11.9733	0.00275421	-1.15667	1.07254	-3.29	0.0301356
B	Ppnisotig00498	nac transcription factor 25-like	3.61	0.0371984	1.05333	0.497545	-1.28333	0.388045
B	Ppnisotig01012	pleiotropic drug resistance protein 1-like	6.23667	0.0107255	1.54	0.461886	-2.35333	0.0965271
B	Ppnisotig01140	abscisic stress-ripening protein 3-like isoform x1	11.32	0.00305705	1.60333	0.489931	-1.57333	0.386145
B	Ppnisotig01504	mate efflux family protein 5-like	4.09	0.028007	1.44667	0.546719	0.42	1.10472
B	Ppnisotig01505	mate efflux family protein 5-like	4.14	0.0281987	1.21667	0.919793	1.07333	1.1177
B	Ppnisotig01649	glycosyltransferase 4	9.92667	0.0038835	1.16333	0.00114369	-0.41	0.0273425
B	Ppnisotig02262	pleiotropic drug resistance protein 1-like	9.03667	0.00439198	2.22667	0.0980632	-1.36333	0.607762
B	Ppnisotig02295	germin-like protein 2-1	6.81333	0.0091681	1.1	1.08512	1.06667	1.11642
B	Ppnisotig02836	pleiotropic drug resistance protein 1-like	7.17	0.00799203	1.46333	0.464358	-2.17333	0.150749
B	Ppnisotig03141	tetrahydrocannabinolic acid synthase-like	5.05333	0.0213237	1.12667	0.910058	0.416667	0.837998
B	Ppnisotig03265	inactive rhomboid protein 1-like	3.685	0.0370144	1.175	0.773056	-0.03	1.11883
B	Ppnisotig03333	gamma-glutamylcyclotransferase at3g02910	3.57	0.0416465	1.14333	1.05077	1.24	0.871464
B	Ppnisotig03371	calcium-binding protein pbp1-like	4.27	0.0261465	-1.38	0.705134	-2.07	0.167572
B	Ppnisotig04491	beta- insoluble isoenzyme cwinv1-like	10.1567	0.00379847	1.11333	1.09433	1.16	0.976053
B	Ppnisotig05222	lysosomal beta glucosidase-like	9.30667	0.00427652	1.37333	0.766314	-1.26	0.776115
B	Ppnisotig05264	glycosyltransferase 5	11.2433	0.00300714	1.16667	0.997254	-0.376667	1.10267
B	Ppnisotig05310	ubiquinol oxidase mitochondrial-like	3.69	0.036831	1	0.999352	-1.25	0.817377
B	Ppnisotig05388	protein exordium-like 2	5.48333	0.0185132	-0.386667	1.07329	-1.04667	1.11888
B	Ppnisotig06380	cyclin-dependent protein kinase inhibitor smr2	4.85333	0.0192708	-1.09	0.63237	-2.07667	0.167489
B	Ppnisotig06916	auxin-responsive protein iaa26-like	3.685	0.0362879	-1.375	1.01852	-1.02	1.08239
B	Ppnisotig07404	probable lrr receptor-like serine threonine-protein kinase at1g74360	6.72	0.00927794	1.36667	0.59504	-1.88	0.210417
B	Ppnisotig07445	quinolinate chloroplastic	5.11	0.0176971	1.48333	0.343403	1.62	0.0617105
B	Ppnisotig07891	---NA---	10.7967	0.00337639	5.71667	0.0025002	-1.61333	0.253411
B	Ppnisotig07949	protein p21-like	9.72	0.00405937	1.25	0.818964	1.4	0.573032
B	Ppnisotig09000	leucine-rich repeat receptor protein kinase exs-like	5.06	0.0171754	1.37667	0.602184	-1.60667	0.420996
B	Ppnisotig09455	gdsl esterase lipase at2g42990-like	4.27667	0.0263859	1.22	0.946426	-1.95333	0.22689
B	Ppnisotig09464	stem-specific protein tsjt1-like	9.94667	0.0038385	1.13333	0.94353	0.413333	0.592794
B	Ppnisotig09495	tetratricopeptide repeat-like superfamily	7.86333	0.00825055	-1.09667	0.979643	0.45	0.988081
B	Ppnisotig09584	---NA---	5.15	0.0164211	1.25333	0.887312	1.23333	0.627746
B	Ppnisotig09631	cation h(+) antiporter 20-like	3.38	0.0455676	1.46	0.360823	1.14	0.0390909
B	Ppnisotig10090	endochitinase pr4-like	7.38667	0.00785578	1.02667	1.09747	1.03	1.12154
B	Ppnisotig10500	delta-1-pyrroline-5-carboxylate synthase-like	6.60333	0.00982119	1.49	0.496213	2.5	0.0301765
B	Ppnisotig11312	serine carboxypeptidase-like 27	4.88333	0.0175946	-1.13	1.10115	-1.16	0.882993
B	Ppnisotig11516	pathogenesis-related protein pr-4-like	4.01	0.0312211	1.19	0.614188	1.72	0.315677
B	Ppnisotig11786	proline-rich protein 4-like	16.3633	0.00124478	-0.403333	1.09237	-1.16333	0.981301
B	Ppnisotig11979	---NA---	4.195	0.0422109	-1.74	0.416913	-1.345	0.668841
B	Ppnisotig12006	zinc-finger homeodomain protein 1-like	5.22333	0.0160738	1.54333	0.424912	1.12667	0.888736
B	Ppnisotig12249	haloacid dehalogenase-like hydrolase domain-containing protein sgpp	7.02667	0.00835586	1.44333	0.568723	1.20333	0.880107
B	Ppnisotig12278	3-ketoacyl- synthase 19-like	14.1467	0.00171255	-1.33667	0.878705	-1.20667	0.883836
B	Ppnisotig12417	---NA---	8.48333	0.00502586	1.34	0.654481	-1.57333	0.456873
B	Ppnisotig12448	methyltransferase ddb_g0268948	4.17667	0.0290218	1.16	1.07305	1.07333	1.11748
B	Ppnisotig12600	hypothetical protein SORBIDRAFT_10g024590	6.06	0.011407	1.49667	0.490948	-2.47667	0.0790075
B	Ppnisotig12838	vacuolar amino acid transporter 1-like	4.42667	0.0240985	1.09333	1.05156	-0.31	1.1251
B	Ppnisotig13541	copper transporter 5	3.71667	0.0392961	-1.09333	1.09917	-1.38333	0.612998
B	Ppnisotig13579	thaumatin-like protein 1b	4.98667	0.0189517	1.23333	0.838477	1.44333	0.502383
B	Ppnisotig13639	bidirectional sugar transporter sweet3-like	6.61333	0.0103498	1.28	0.77699	1.49	0.427783
B	Ppnisotig13712	---NA---	4.11	0.0282437	-1.34	0.831683	0.336667	1.10054
B	Ppnisotig13853	gamma-glutamyltranspeptidase 1-like	6.57	0.009937	1.07667	1.08771	1.04	1.1206
B	Ppnisotig14169	lob domain-containing protein 1-like	5.51	0.0148175	1.36	0.641898	-1.22667	0.908232
B	Ppnisotig14313	syntaxin-121	12.8333	0.00222152	-1.04	1.05303	-0.373333	1.02878
C	Contig00062	---NA---	2.06667	0.198373	3.07667	0.0182248	2.47667	0.0265635
C	Contig00524	1-aminocyclopropane-1-carboxylate oxidase-like	1.68667	0.382033	3.8	0.0188867	2.64667	0.0241762
C	Contig00858	methionine gamma-lyase-like	4	0.0380774	1.51	0.561357	1.39667	0.606248
C	Contig01041	---NA---	3.38	0.0661956	1.64	0.534068	2.26	0.0390909
C	Contig01077	gdsl esterase lipase at1g71250-like	2.005	0.224662	3.355	0.0467367	2.435	0.0298709
C	Contig01130	l-ascorbate peroxidase cytosolic-like	1.76	0.332328	2.00667	0.144835	2.36	0.0325721
C	Contig01191	PREDICTED: uncharacterized protein LOC103501550	1.43	0.67111	2.57	0.0388152	1.26	0.499334
C	Contig01227	---NA---	1.24333	0.878343	3.54	0.0223651	1.66333	0.298266
C	Contig01958	bag family molecular chaperone regulator 7-like	1.335	0.799289	2.59	0.0402778	2.3	0.0358699
C	Contig02154	translation initiation factor if-2-like	3.34	0.0476678	3.74333	0.0156496	2.645	0.0355073
C	Contig02586	probable glutathione s-transferase	3.78	0.0378663	1.80333	0.212114	1.81333	0.178825
C	Contig02739	kda proline-rich	1.54333	0.528878	5.33667	0.00956584	3.50333	0.0076553
C	Contig02837	uncharacterized loc101221700	3.56	0.0410934	1.88	0.197915	1.94	0.141411
C	Contig03088	---NA---	1.64	0.416303	2.5	0.0479684	2.37	0.0376798
C	Contig03181	lob domain-containing protein 1-like	2.45	0.103476	2.63333	0.0433132	1.24	0.589674
C	Contig03205	60s acidic ribosomal protein p3-like	1.76833	0.32824	2.655	0.0443191	2.52333	0.0269558
C	Contig03535	---NA---	1.27	0.907127	2.21	0.0731232	2.27	0.0386637
C	Contig03571	---NA---	4.54333	0.0216632	1.27	0.88092	1.50667	0.50551
C	Contig03719	---NA---	3.58333	0.0419099	1.58	0.437145	4.49667	0.00197083
C	Contig04264	---NA---	2.13667	0.179412	2.25	0.0957165	3.23	0.00704198
C	Contig04444	non-specific lipid-transfer protein 3-like	4.52	0.0218262	4.35667	0.00403706	3.72667	0.00407318
C	Contig04471	clavaminate synthase-like protein at3g21360	2.76667	0.107765	2.09	0.126818	2.88667	0.0162601
C	Contig04777	eukaryotic peptide chain release factor subunit 1-3-like	3.695	0.0373357	1.2	1.03176	1.64	0.260866
C	Contig04812	abc transporter b family member 15-like	1.91	0.350935	2.76333	0.0290306	1.92	0.16258
C	Contig04833	formate mitochondrial	5.00333	0.017002	2.24667	0.0921867	2.05	0.0771826
C	Contig04852	hydroxymethylglutaryl- synthase-like	2.64	0.111133	2.23	0.10122	2.68	0.0165542
C	Contig05189	protein	2.73667	0.0758713	2.33	0.0575646	2.45	0.0333271
C	Contig05750	probable isoaspartyl peptidase l-asparaginase 2-like	3.33	0.0465597	4.80667	0.00319895	3.72333	0.00428476
C	Contig05813	aldose 1-epimerase-like	3.15	0.0571021	2.39	0.077668	2.53	0.0220404
C	Contig05923	transcription factor bhlh35	4.09	0.030217	2.92	0.0310093	2.39	0.034204
C	Contig05994	dihydrofolate reductase-like	-1.07	1.18258	1.89	0.185004	2.49	0.0254982
C	Contig06170	peroxidase 12-like	6.79333	0.00887576	3.58667	0.0144016	5.44667	0.00106693
C	Contig06212	short-chain dehydrogenase tic chloroplastic-like	2.65	0.147613	2.65333	0.0599144	3.15667	0.0100696
C	Contig06557	diphosphomevalonate decarboxylase-like	3.42333	0.0464654	1.83333	0.218405	2.43	0.0295861
C	Contig06720	transcription repressor myb5-like	2.08667	0.24072	1.81667	0.239317	2.71667	0.0175304
C	Contig06796	chalcone--flavonone isomerase-like	1.30333	0.824014	3.03667	0.0194699	2.38333	0.0394638
C	Contig06950	probable glutathione s-transferase-like	2.14333	0.175148	2.89333	0.0445225	3.85667	0.00456266
C	Contig07574	histone chaperone asf1b-like	1.25333	0.912163	2.12667	0.148825	2.48333	0.0254098
C	Contig07707	glutamate receptor -like	1.66333	0.397734	2.6	0.03968	1.78333	0.19576
C	Contig07715	PREDICTED: uncharacterized protein LOC100253491	1.37	0.73859	2.54	0.0324054	2.57667	0.0142374
C	Contig07799	lipid-transfer protein dir1-like	1.26333	0.798027	4.02	0.0198592	2.92	0.0125616
C	Contig07886	---NA---	3.80333	0.0391276	4.78667	0.00597752	3.88	0.00487773
C	Contig07913	---NA---	1.11	1.02865	3.22	0.0489313	1.69	0.265857
C	Contig09530	---NA---	5.12667	0.0163168	2.05	0.123286	2.9	0.0185529
C	Contig10179	beta-xylosidase alpha-l-arabinofuranosidase 2-like	1.36667	0.677649	2.70667	0.108829	2.83	0.01527
C	Contig10530	acid phosphatase 1-like	3.025	0.0695726	1.985	0.166666	2.315	0.0403799
C	Contig11337	---NA---	1.8	0.328026	2.405	0.0971495	2.23	0.0433277
C	Contig11483	---NA---	1.098	1.1406	2.962	0.0271783	1.968	0.137572
C	Contig11611	protein p21-like	4.16	0.0457847	2.04	0.243803	1.98	0.0603802
C	Contig11875	aquaporin tip1-1-like	1.14	0.975985	2.65	0.043471	1.375	0.235236
C	Contig12059	(-)-camphene tricyclene chloroplastic-like	2.22	0.14741	2.68333	0.0337492	2.34333	0.0449755
C	Contig12183	dna replication licensing factor mcm2-like	1.21333	0.961747	2.09333	0.218905	2.49333	0.0100555
C	Contig12267	cytochrome p450 cyp736a12-like	2.89333	0.0952244	1.99333	0.295336	4.17667	0.0152857
C	Contig12358	endoglucanase 6-like	1.37	0.713561	2.68	0.0438093	2.91	0.0312688
C	Contig12602	probable salt tolerance-like protein at1g75540-like	1.57	0.552521	2.23	0.195316	2.55	0.0232008
C	Contig13349	thaumatin-like protein	2.03	0.310389	2.37	0.0951861	2.42	0.0408499
C	Contig13402	transcription factor hy5-like	3.81	0.0401236	1.38	0.745119	2.01	0.0784834
C	Contig13499	(-)-camphene tricyclene chloroplastic-like	2.17	0.174153	2.14	0.118644	2.81	0.014832
C	Contig13651	---NA---	1.15333	1.03237	2.09	0.963482	3.40667	0.0168933
C	Contig13870	platz transcription factor family protein	1.54	0.559185	3.16333	0.0190799	3.19333	0.00685598
C	Contig13941	primary amine oxidase-like	1.56	0.584556	2.41333	0.0696939	2.83	0.013924
C	Contig14069	disease resistance response protein 206-like	2.33333	0.132968	4.13	0.00579637	1.67667	0.265053
C	Contig14186	60s acidic ribosomal protein p1-like	1.24	0.944858	2.715	0.0402529	1.79	0.159902
C	Contig14384	l-3-cyanoalanine synthase mitochondrial-like	2.17	0.161861	2.19333	0.0852015	2.92667	0.011849
C	Contig14505	( )-nerolidol synthase chloroplastic-like	1.79667	0.313665	2.63	0.0345531	2.26	0.038695
C	Contig14516	hexose carrier protein hex6-like	2.92	0.0749438	1.97	0.149048	2.66	0.0168171
C	Contig14688	---NA---	2.635	0.0947101	1.625	0.267534	2.895	0.010935
C	Contig14946	enolase-like	2.26	0.176685	2.07	0.111197	2.51	0.0234524
C	Contig15445	---NA---	1.75	0.439408	2.54	0.0405963	1.93	0.148324
C	Contig16086	primary amine oxidase-like	1.52	0.617342	2.54	0.0563944	3.63333	0.00451604
C	Contig16229	dctp pyrophosphatase 1-like	1.44667	0.75553	1.58	0.0257922	2.48333	0.0341981
C	Contig16664	senescence-associated gene	5.02333	0.0177574	3.60333	0.00928494	4.32333	0.00240491
C	Contig17161	apyrase 2-like	3.42	0.0464643	1.36	0.647336	2.3	0.0427524
C	Contig17370	---NA---	-1.085	1.12096	2.53	0.0450349	1.705	0.21304
C	Contig17710	basic endochitinase a-like	1.94	0.335349	4.89333	0.00649462	2.70333	0.0326973
C	Contig18016	cytochrome p450 734a6-like	4.155	0.0278159	3.25	0.0244891	3.36333	0.00690887
C	Contig18445	beta-xylosidase alpha-l-arabinofuranosidase 2-like	1.36	0.722486	2.44	0.634378	2.50333	0.00875781
C	Contig18988	adipocyte plasma membrane-associated	6.47333	0.00986324	2.58	0.0415687	2.51	0.0266608
C	Contig20022	beta- -galactosyltransferase 7-like	2.095	0.247515	1.93	0.183327	2.695	0.0154711
C	Contig20249	probable glucan endo- -beta-glucosidase a6-like	2.31	0.163038	2.71667	0.0308742	2.99333	0.00999062
C	Contig20345	wat1-related protein at5g07050-like	6.39333	0.0103113	4.61667	0.00577463	4.46	0.00427529
C	Contig20552	peroxidase 12-like	3.49	0.04198	2.605	0.0450701	1.3	0.704267
C	Contig20963	acid beta-fructofuranosidase-like	3.94333	0.0330933	1.29	0.808621	1.41667	0.486571
C	Contig21036	isoflavone reductase homolog	3.91667	0.0314947	2.37333	0.134738	7.46333	0.000562
C	Contig21089	---NA---	1.23	0.898208	2.16	0.111354	2.37333	0.0335137
C	Contig21198	aspartic proteinase nepenthesin-2-like	1.84	0.310751	2.14	0.113049	2.57	0.0250476
C	Contig21915	PREDICTED: uncharacterized protein LOC103423124	2.425	0.133821	1.85	0.326718	2.735	0.0164714
C	Contig21937	primary amine oxidase-like	1.49333	0.680554	2.45667	0.0643111	3.69667	0.00438017
C	Contig22297	short-chain dehydrogenase reductase 2a-like	3.06	0.0589482	4.72667	0.00365223	1.84	0.169169
C	Contig22482	wound-induced protein 1-like	3.77333	0.0394148	3.24667	0.0204894	1.85667	0.201807
C	Contig22843	auxin-responsive family protein	2.49333	0.103262	2.83	0.0688177	3.29	0.00603134
C	Contig23065	pyruvate decarboxylase isozyme 2-like	1.99	0.30252	1.97	0.210321	2.34	0.0337539
C	Contig23276	senescence-associated gene	3.03	0.0611219	1.75	0.252469	2.39	0.0288951
C	Contig23290	---NA---	1.29	0.945276	2.23	0.08393	2.51	0.0297872
C	Contig23495	protein prolifera-like	1.365	0.748753	2.005	0.140024	2.29	0.0406277
C	Contig24591	---NA---	2.10667	0.182076	2.73	0.0352421	3.15	0.000845
C	Contig33524	abc transporter c family member 5-like	6.54667	0.00988119	2.43	0.048632	2.82	0.0182414
C	Contig43530	protein yls9-like	3.10667	0.0624166	2.81	0.0337021	2.3	0.0425915
C	Ppnisotig01480	formate mitochondrial	4.29	0.0250391	2.11667	0.13512	1.82667	0.147141
C	Ppnisotig01678	phospholipase d alpha 1-like	2.65	0.0869226	2.3	0.0606022	2.33	0.0403989
C	Ppnisotig02277	trans- -dihydrobenzene- -diol dehydrogenase	2.93	0.0783967	2.36	0.115462	2.56	0.0233773
C	Ppnisotig03407	chalcone synthase	1.07	1.17629	2.94667	0.0212092	1.66667	0.0324733
C	Ppnisotig07480	probable acyl-activating enzyme peroxisomal isoform x1	1.33667	0.877733	2.12	0.103904	2.66333	0.0285712
C	Ppnisotig08248	dna replication licensing factor mcm2	1.22333	0.957435	2.19667	0.100964	2.65333	0.0222486
C	Ppnisotig09190	gdsl esterase lipase at1g71250	2.18333	0.198393	3.58	0.0382061	2.80667	0.0174773
C	Ppnisotig10273	---NA---	1.78667	0.350727	1.68	0.403655	2.59	0.0196284
C	Ppnisotig11726	mate efflux family protein 5-like	3.75333	0.0354787	2.49	0.0479724	1.54333	0.367206
C	Ppnisotig12073	1-aminocyclopropane-1-carboxylate oxidase-like isoform x1	3.27	0.0491107	2.48	0.045403	2.29	0.0390159
C	Ppnisotig12379	---NA---	2.4	0.152869	1.69	0.167916	2.19	0.0274426
C	Ppnisotig12954	dna-binding protein escarola	6.47333	0.00990236	2.62333	0.0399337	3	0.0102361
C	Ppnisotig13274	---NA---	2.09333	0.213056	2.61	0.0444535	1.56667	0.406215
D	Contig00126	basic endochitinase a-like	15.2467	0.00150333	-1.2	0.545951	0.34	1.12667
D	Contig00398	aquaporin tip1-1-like	24.15	0.000239	3.34333	0.0307492	2.90667	0.0120027
D	Contig00854	par1 protein	12.6267	0.00258947	1.80333	0.317278	2.66667	0.022306
D	Contig01128	dna-binding protein escarola-like	18.63	0.000533	2.79	0.0387981	2.37	0.0346933
D	Contig02953	protein	12.4	0.00264234	4.04333	0.00585279	2.46667	0.0393087
D	Contig03102	major allergen pru ar 1-like	5.03333	0.0171867	2.85667	0.0420096	3.64	0.011312
D	Contig04534	---NA---	8.52	0.00517171	-1.26667	0.870888	-5.4	0.00457858
D	Contig04768	peptide nitrate transporter at2g37900-like	32.9867	0.000393	4.24333	0.00453724	3.39667	0.0063762
D	Contig05634	nac domain-containing protein 2-like	33.32	0.000289	2.51333	0.0771399	1.57	0.337135
D	Contig06152	exordium like 2	42.6533	0.000354	3.20667	0.0238624	-1.72333	0.317679
D	Contig06507	probable calcium-binding protein cml25-like	7.02333	0.00819607	4.09667	0.00636238	2.08	0.0642239
D	Contig07209	kda proline-rich	10.1267	0.00375859	4.42333	0.00371196	3.09667	0.0202852
D	Contig07890	indole-3-acetic acid-induced protein arg2-like	27.8433	0.000285	7.42333	0.0020891	-2.13333	0.188728
D	Contig08118	cationic peroxidase 1-like	25.2467	0.000484	3.28	0.0416526	-2.02333	0.304166
D	Contig08490	probable pectinesterase pectinesterase inhibitor 25-like	26.5567	0.000316	2.15	0.181568	-3.29	0.0264275
D	Contig08531	probable pectate lyase 15-like	28.7067	0.00031	1.205	0.630967	-1.28	0.769471
D	Contig10026	hydroquinone glucosyltransferase-like	6.41333	0.0133319	1.59333	0.304671	2.38	0.0352214
D	Contig10307	endochitinase a-like	65.05	0.000107	3.39833	0.0163665	1.48667	0.472574
D	Contig11518	---NA---	17.91	0.000617	-1.16333	0.313863	-6.72667	0.00154716
D	Contig13895	nac transcription factor 29-like	22.81	0.000328	1.07667	1.07183	1.2	0.640219
D	Contig14053	salicylic acid-binding protein 2-like	22.28	0.000336	3.04	0.0381616	3.75667	0.00377687
D	Contig14104	pleiotropic drug resistance protein 12-like	37.4	0.000318	1.39333	0.790472	1.50667	0.384433
D	Contig16329	---NA---	8.26333	0.00530636	-1.23	0.427108	-7.01333	0.0018908
D	Contig16891	acid phosphatase 1-like	25.9033	0.000305	-1.04	1.1112	-1.63	0.295583
D	Contig16985	---NA---	6.98	0.00832184	4.65667	0.00742639	2.1	0.0462417
D	Contig17005	probable pectate lyase 12-like	29.0567	0.000322	1.16	0.729952	-1.23333	0.845771
D	Contig17617	defensin ec-amp-d2-like	44.89	0.000395	1.32	0.395242	-1.23	0.687991
D	Contig17882	protein tify 10a-like	24.9167	0.000301	4.81667	0.00435332	2.42	0.0296804
D	Contig18538	nac domain-containing protein 2-like	7.90667	0.00603694	-0.336667	0.627417	-5.85667	0.00343148
D	Contig18945	-norcoclaurine 6-o-methyltransferase-like	20.1667	0.0004	1.20667	0.677019	1.21333	0.918325
D	Contig19335	---NA---	8.16	0.00557728	6.44	0.00157689	1.57667	0.146873
D	Contig19474	---NA---	22.8067	0.000406	1.49	0.635883	0.356667	1.08939
D	Contig19867	---NA---	8.79	0.00507188	-1.38333	0.672098	-4.21333	0.0146395
D	Contig20534	burp domain-containing protein 3-like	25.54	0.000249	1.21	0.792236	0.376667	0.919405
D	Contig20599	protein tify 10a-like	20.13	0.000544	5.31333	0.00324992	-1.68	0.326156
D	Contig20761	predicted protein	24.0567	0.000282	1.29333	0.754227	1.79667	0.195377
D	Contig20901	abc transporter g family member 29-like	30.4233	0.000303	1.43333	0.680434	1.80667	0.150786
D	Contig21216	endochitinase a-like	92.4467	0	2.27667	0.0787954	2.51	0.0244814
D	Contig21312	plant basic secretory family protein	24.3133	0.000316	1.75333	0.276243	1.62333	0.310225
D	Contig21760	plastid movement impaired 2	14.77	0.00150038	1.16667	0.808961	1.91333	0.130955
D	Contig22230	---NA---	27.4733	0.000277	3.11333	0.0327795	-1.22667	0.89549
D	Contig22397	---NA---	31.2533	0.000326	2.29333	0.0859131	1.10333	1.10398
D	Contig22730	g-type lectin s-receptor-like serine threonine-protein kinase sd2-5-like	9.88667	0.00400518	1.10333	1.0832	-2.47	0.0895141
D	Contig23277	potassium transporter 5-like	22.5733	0.00027	2.33	0.0875689	2.23667	0.0829401
D	Contig23442	chitinase 1-like	29.3067	0.00034	2.12	0.367782	-1.65	0.40912
D	Contig23528	anthocyanidin reductase-like	43.8167	0.00034	2.71667	0.0691926	0.353333	1.0896
D	Contig23569	---NA---	36.2267	0.000342	2.55333	0.0638965	-2.05333	0.27279
D	Contig24864	PREDICTED: uncharacterized protein LOC100267578	19.5467	0.000502	3.18333	0.0328807	2.61	0.0205888
D	Contig26341	potassium transporter 5-like	6.19333	0.0121861	2.03	0.186634	-7.2	0.00161893
D	Contig43786	---NA---	11.2833	0.00321764	1.74667	0.358264	2.64333	0.0334203
D	Ppnisotig00677	expansin-a8-like	13.86	0.00191732	4.03	0.0093369	2.05	0.0774073
D	Ppnisotig00751	endochitinase pr4-like	85.3933	0	3.16	0.0240464	1.27667	0.77902
D	Ppnisotig01747	peroxidase 12-like	97.7633	0	1.73667	0.275001	1.53	0.374174
D	Ppnisotig01755	inorganic phosphate transporter 1-4-like	17.0667	0.0010679	1.55333	0.374524	1.57333	0.342406
D	Ppnisotig02901	glutathione s-transferase f9-like	41.23	0.000349	2.79667	0.033114	1.57	0.342283
D	Ppnisotig04277	epidermis-specific secreted glycoprotein ep1-like	12.8167	0.00234305	0.383333	1.05749	-2.995	0.0420409
D	Ppnisotig06171	glutathione s-transferase f9-like	41.49	0.00036	2.615	0.0429571	1.55333	0.357613
D	Ppnisotig08019	ammonium transporter 3 member 1-like	34.9067	0.000294	2.94	0.0310971	1.61667	0.329355
D	Ppnisotig08058	endochitinase pr4-like	89.5967	0	1.14667	1.04211	1.12	1.08238
D	Ppnisotig08191	g-type lectin s-receptor-like serine threonine-protein kinase sd2-5	11.3967	0.00308911	1.12333	1.04094	-2.37333	0.101839
D	Ppnisotig10143	probable galacturonosyltransferase-like 1	11.1633	0.00327086	-1.26667	0.801219	-3.81667	0.0211513
D	Ppnisotig12591	cytochrome p450 86a1	26.0067	0.000285	-1.73667	0.392175	-1.29	0.776887
E	Contig02383	peroxidase 44-like	2.24667	0.174982	7.35333	0.00205984	5.41	0.00144957
E	Contig05155	---NA---	2.39667	0.118105	3.85667	0.00760857	5.30167	0.00137574
E	Contig08967	---NA---	1.78333	0.390184	4.35667	0.0043743	3.98333	0.00360207
E	Contig14721	dehydration-responsive protein rd22-like	5.73667	0.0142069	5.27667	0.00292619	2.94667	0.0296554
E	Contig21756	leucoanthocyanidin reductase-like	5.08	0.0168384	24.4033	0	13.5467	0
E	Contig23399	---NA---	5.13333	0.018374	8.91	0.00108754	4.55	0.00325583
E	Ppnisotig10016	gdp-mannose -epimerase 2	1.38333	0.824837	5.11667	0.0028787	3.58667	0.00433264
F	Contig00459	protein p21-like	18.19	0.000628	-7.02333	0.00115152	-1.55333	0.380704
F	Contig03012	---NA---	7.03667	0.00942426	-7.97667	0	-4.6	0.00879285
F	Contig03111	---NA---	5.56667	0.0154747	-3.12333	0.122774	-2.77	0.0490878
F	Contig18194	xyloglucan endotransglucosylase hydrolase protein 9-like	9.92667	0.00391662	-8.31	0.00114369	-3.26667	0.0273425
G	Contig00258	ring-h2 finger protein atl3-like	-1.31333	0.877461	-2.18667	0.168722	-3.88	0.0160162
G	Contig00481	---NA---	-1.23333	1.02583	-3.89	0.0418287	-1.57333	0.335308
G	Contig00607	arabinogalactan peptide 16-like	1.81	0.314468	-1.69833	0.720777	-5.5	0.0385418
G	Contig00813	expansin-like a1-like	1.77333	0.408254	-1.30333	0.743492	-4.62	0.00824805
G	Contig00981	---NA---	1.23667	0.932891	-3.77	0.0229301	-1.93333	0.229365
G	Contig01032	l-ascorbate oxidase homolog	1.20667	0.992732	0.731667	0.676939	-4.22167	0.0268127
G	Contig01038	dnaj homolog subfamily b member 7-like isoform x1	2.17333	0.200201	-2.14	0.157284	-2.89	0.0419038
G	Contig01056	dehydration-responsive element-binding protein 3-like	2.5	0.179053	-1.61	0.0267833	-3.295	0.0389448
G	Contig01063	gem-like protein 4-like	1.93	0.240294	-1.52	0.632959	-2.83	0.0467721
G	Contig01230	---NA---	1.40167	0.69289	-1.90833	0.263024	-4.09333	0.0142919
G	Contig01337	nucleotide-diphospho-sugar transferases superfamily protein	-1.03	1.19264	-1.43	0.637689	-2.86	0.0445368
G	Contig01420	zinc finger ccch domain-containing protein 30-like	1.17333	1.05039	-1.66	0.388989	-4.50667	0.00885933
G	Contig01601	galactinol synthase 1-like	-0.336667	1.15115	-2.56667	0.10666	-3.01	0.0369714
G	Contig01802	hexokinase-1-like isoform x3	1.44167	0.720092	-3.24333	0.043795	-1.99	0.238799
G	Contig01902	probable ccr4-associated factor 1 homolog 7-like	2.90333	0.0674669	-1.22	0.785412	-2.97333	0.0414514
G	Contig01974	apoptosis-inducing factor homolog a-like	1.72	0.417558	-1.01	1.12506	-2.96	0.0424713
G	Contig02623	mitochondrial chaperone bcs1-like	1.97	0.238852	-1.29	0.782362	-2.92	0.0440965
G	Contig02813	ethylene-responsive transcription factor 3-like	1.85	0.282259	-1.89667	0.255554	-3.95333	0.0165507
G	Contig02865	---NA---	1.65333	0.47921	1.08333	1.10557	-3.52333	0.0233097
G	Contig03058	hypothetical protein AMTR_s00007p00169630	2.75	0.0837522	-2.955	0.0601414	-3.295	0.0307993
G	Contig03207	---NA---	3.84667	0.0337405	-1.6	0.447518	-5.75333	0.00361902
G	Contig03384	---NA---	1.175	1.05949	-1.12	1.08221	-3.12	0.0338805
G	Contig03542	PREDICTED: uncharacterized protein LOC100782392	1.18	0.932283	-1.60667	0.418841	-4.83333	0.0076194
G	Contig03762	---NA---	1.81	0.405762	-1.44	0.367127	-2.975	0.00443776
G	Contig03859	flavonoid 3 -monooxygenase-like	1	1.16662	-1.15	1.09848	-3.77	0.0188281
G	Contig03962	---NA---	1.21333	1.00013	-1.95667	0.110811	-4.61667	0.0254079
G	Contig04147	calcium-binding protein kic-like	3.39	0.0451087	-1.57333	0.447076	-6.52333	0.00320538
G	Contig04431	calmodulin-like protein 6a	1.695	0.482403	1.155	1.03133	-3.05	0.0364787
G	Contig04707	---NA---	2.3025	0.151999	1.045	1.02955	-3.025	0.0370184
G	Contig04772	4-coumarate-- ligase-like 10-like	2.02	0.267443	-0.356667	0.706196	-3.61667	0.0216986
G	Contig05858	calmodulin-binding protein 60-c	2.99	0.0798195	-1.56667	0.59537	-5.44833	0.00469251
G	Contig06236	9-cis-epoxycarotenoid dioxygenase chloroplastic-like	2.83	0.0700205	-2.56	0.114918	-3.01	0.0370489
G	Contig06296	---NA---	1.28	0.868051	-4.29667	0.025856	-1.54	0.482142
G	Contig06331	udp-glucose 6-dehydrogenase 5	1.15333	1.05089	-1.15	0.111616	-4.01667	0.00629308
G	Contig06476	caffeoyl- o-methyltransferase	-1.27	0.968319	-3.59	0.0441666	-1.44333	0.60655
G	Contig06596	kda class i heat shock	1.28	0.755219	-2.05	0.191222	-3.06	0.0456225
G	Contig06652	heme-binding protein 2-like	3.68	0.045855	-1.94333	0.283023	-2.815	0.0448781
G	Contig06786	hypothetical protein PRUPE_ppa013096mg	-0.416667	1.16098	-1.09333	0.592647	-3.18667	0.0329065
G	Contig07012	probable protein phosphatase 2c 27-like	2.55667	0.095199	-1.42667	0.646866	-3.25	0.0279207
G	Contig07032	lob domain-containing protein 1-like	1.34333	0.784475	-1.25667	0.688229	-6.16667	0.00270066
G	Contig07164	PREDICTED: uncharacterized protein LOC103709093 isoform X1	1.19333	1.03335	-3.54667	0.0364509	-3.03	0.0340006
G	Contig07358	ef hand family protein	-1.255	1.03642	-3.38	0.0379963	-1.44	0.538849
G	Contig07441	PREDICTED: uncharacterized protein LOC100255134	1.36	0.757015	-1.40333	0.167188	-4.78	0.0236071
G	Contig07650	snakin-2-like	0.36	1.14986	-4.64333	0.0125015	-4.42333	0.0148238
G	Contig07911	---NA---	1.32	0.860248	-1.91333	0.282662	-4.52667	0.00923543
G	Contig08003	zinc finger protein zat4-like	2.76	0.0738333	-1.38	0.762256	-3.06	0.0435007
G	Contig08099	lysine histidine transporter-like 8	-1.61333	0.506235	-6.74667	0.00190336	-3.46	0.0236829
G	Contig08376	probable protein phosphatase 2c 25-like	1.23333	0.964035	-1.79667	0.313687	-4.61667	0.00842835
G	Contig08394	uncharacterized loc101222738	1.13	1.10329	-3.3	0.0393899	-1.485	0.530401
G	Contig08612	agenet domain-containing isoform 1	-1.67	0.410324	-2.87333	0.0837713	-3.62667	0.0201692
G	Contig08834	ring-h2 finger protein atl3-like	-1.22	1.05228	-2.22333	0.165491	-3.40667	0.028344
G	Contig08864	---NA---	1.33	0.831519	-2.11333	0.257939	-7.61667	0.00100808
G	Contig08914	universal stress protein a-like protein	2.05	0.213459	-1.76	0.349876	-2.74	0.0472692
G	Contig08933	---NA---	2.75833	0.078471	-1.48833	0.737442	-4.67167	0.0088084
G	Contig09007	exordium like 2	-0.356667	1.17489	-3.66333	0.0326846	-4.59333	0.0097009
G	Contig09144	ethylene-responsive transcription factor erf017-like	1.26667	0.908033	-4.62667	0.00995367	-7.35	0.00139478
G	Contig09159	---NA---	-1.13	1.11006	-1.32	0.763325	-3.13	0.0349269
G	Contig09331	---NA---	1.19333	1.03902	-1.12333	0.946344	-3.41	0.0255634
G	Contig09340	---NA---	-1.246	0.940705	-3.804	0.0413655	-1.948	0.153385
G	Contig09584	---NA---	1.42	0.680315	-1.98667	0.22733	-4.37333	0.0115417
G	Contig09620	---NA---	1.31667	0.722671	-1.89	0.815605	-3.31667	0.00685471
G	Contig10278	---NA---	-1.2675	0.991063	-2.7775	0.0819054	-3.5275	0.0231937
G	Contig10563	protein opi10 homolog	4.02333	0.0309413	-2.32333	0.12713	-2.56	0.0634103
G	Contig10736	fk506-binding protein 4-like	2.35667	0.142724	-1.48333	0.514186	-4.18667	0.0150213
G	Contig10844	---NA---	1.475	0.602732	-1.275	0.967269	-3.135	0.0294202
G	Contig10902	predicted protein	1.36333	0.791732	1.19	0.821196	-5.14333	0.00596578
G	Contig11151	hydrophobic protein lti6a-like	3.475	0.0474229	-1.80333	0.298535	-5.40333	0.00489591
G	Contig11413	PREDICTED: uncharacterized protein LOC103484494	1.06	1.14764	-2.53667	0.104582	-3.07	0.0334372
G	Contig11837	---NA---	1.52333	0.561712	-1.9	0.222516	-3.48333	0.0255998
G	Contig12104	phospholipase a1-iidelta-like	-1.17333	1.09597	-1.93667	0.266043	-3.27667	0.0274737
G	Contig12265	atp-dependent zinc metalloprotease ftsh chloroplastic-like	0.35	1.18327	-3.61667	0.0297787	-2.93	0.0388314
G	Contig12274	galactinol--sucrose galactosyltransferase-like	1.86667	0.310817	-2.01667	0.238029	-3.73333	0.0187566
G	Contig12276	probable protein phosphatase 2c 25-like	2.33667	0.17967	-1.46667	0.498002	-6.29667	0.00247459
G	Contig12435	mediator of rna polymerase ii transcription subunit	1.055	1.15887	-2.87	0.074468	-3.48	0.0316853
G	Contig12605	tmv resistance protein n-like	-1.29	0.914967	-2.04	0.180833	-3.09	0.0389763
G	Contig12611	ethylene-responsive transcription factor 1a-like	1.07667	1.1418	-6.60333	0.00203194	-6.54333	0.00170281
G	Contig12685	uncharacterized loc101213469	1.34333	0.817532	-1.79333	0.308672	-6.43	0.00217008
G	Contig12764	low quality protein: uncharacterized loc101213351	1.98	0.227015	-1.61333	1.08776	-3.73667	0.0297541
G	Contig12775	abscisic acid receptor pyl4-like	-1.5	0.619195	-2.54	0.105241	-2.8	0.0400756
G	Contig12857	vegetative incompatibility protein het-e-1-like	-1.14333	1.13523	-2.43	0.125344	-3.3	0.0314513
G	Contig13047	---NA---	2.07	0.19522	-1.6	0.485459	-2.97	0.0393846
G	Contig13166	uncharacterized loc101213469	-1.17667	1.07401	-3.47	0.033531	-5.92333	0.00282199
G	Contig13170	u-box domain-containing protein 17-like	1.53	0.604913	-1.08	1.09606	-2.9	0.0476637
G	Contig13205	ethylene-responsive transcription factor 12-like	1.90667	0.267813	-1.16	0.761661	-4.94333	0.0081203
G	Contig13391	cationic peroxidase 1-like	3.97333	0.0415973	-1.61	0.414611	-8.05	0.00105679
G	Contig13452	protein shoot gravitropism 5-like	1.88	0.280998	-3.57	0.0388102	-3.07	0.0346917
G	Contig13574	fk506-binding protein 4-like	1.49	0.660765	-2.86333	0.062398	-8.57667	0.0010486
G	Contig13596	zeatin o-glucosyltransferase-like	2.02	0.197157	-1.02	1.09427	-3.16	0.0358638
G	Contig13933	peptide transporter ptr2-like	-1.52	0.595174	-2.035	0.187045	-2.975	0.0361717
G	Contig14160	---NA---	1.62	0.503181	-2.38	0.138903	-4.12667	0.0147216
G	Contig14299	receptor-like serine threonine-protein kinase at2g45590-like	1.505	0.629426	-1.75	0.308876	-3.1	0.0357333
G	Contig14445	---NA---	1.23667	0.953137	-3.42	0.038422	-2.23333	0.102687
G	Contig14464	---NA---	3.17333	0.0574569	-1.20333	0.977953	-3.37667	0.0295901
G	Contig14468	alcohol dehydrogenase 1	1.59	0.456962	-1.9	0.250916	-2.98	0.040583
G	Contig14485	translationally-controlled tumor protein homolog	1.16	1.09561	-1.47	0.501784	-2.795	0.0444611
G	Contig14592	---NA---	1.185	1.04982	-3.735	0.042666	-1.825	0.0382994
G	Contig14759	---NA---	2.41	0.122034	-1.46	0.501257	-2.91	0.0471018
G	Contig15260	proline transporter 1-like	0.015	1.16061	-1.62	0.493706	-3.205	0.0344307
G	Contig15635	---NA---	1.09667	1.13677	-2.31333	0.14522	-5.75333	0.00496992
G	Contig15755	---NA---	-0.363333	1.15988	-1.47	0.642286	-3.58	0.0223103
G	Contig15767	ethylene-responsive transcription factor erf017-like	1.07	1.05913	-1.14	0.0212092	-3.24	0.0324733
G	Contig15857	cellulose synthase-like protein d3	1.375	0.777966	-1.14	1.07665	-2.995	0.041105
G	Contig15988	caseinolytic peptidase b protein homolog	1.60333	0.485443	0.356667	1.11814	-4.2	0.0144992
G	Contig16211	glyceraldehyde-3-phosphate dehydrogenase chloroplastic-like	-1.61	0.479968	-2.58	0.106119	-2.775	0.042923
G	Contig16297	---NA---	1.31	0.825904	-2.54	0.101397	-2.925	0.0370513
G	Contig16626	u-box domain-containing protein 33-like	1.04	1.19053	-2.17	0.556472	-2.89	0.0467632
G	Contig16662	---NA---	2.5	0.19294	-3.94	0.0238288	-2.62667	0.0389448
G	Contig16857	bidirectional sugar transporter sweet17-like	-1.07	1.03158	-3.53	0.0417111	-1.855	0.278703
G	Contig16860	bidirectional sugar transporter sweet16-like	1.24333	0.838492	-4.3	0.0205443	-2.11	0.174191
G	Contig17007	senescence-associated carboxylesterase 101-like	1.56667	0.512486	-1.15333	1.02482	-3.31667	0.0295678
G	Contig17013	probable xyloglucan endotransglucosylase hydrolase protein 23	-1.24167	0.934108	-6.285	0.00283355	-7.64333	0.00121276
G	Contig17075	hydrophobic protein lti6a-like	2.10667	0.225322	-2.68333	0.0901498	-9.11333	0.00939406
G	Contig17400	conserved hypothetical protein	2.47333	0.130075	1.17333	0.876593	-4.87333	0.00686078
G	Contig17415	---NA---	1.24	0.956912	-2.05	0.220537	-3.07	0.038594
G	Contig17472	aquaporin nip2-1-like	-1.58	0.517408	-3.42	0.0337794	-2.97	0.0381943
G	Contig17493	tetratricopeptide repeat-like superfamily	2.29	0.151333	-2.065	0.188738	-3	0.0443659
G	Contig17618	---NA---	1.61333	0.461955	-2.28333	0.152966	-4.86333	0.00759732
G	Contig17695	---NA---	1.31667	0.868641	-1.13	0.219907	-4.91	0.027139
G	Contig17731	conserved hypothetical protein	1.79	0.415036	-2.79333	0.0904627	-4.67333	0.00923474
G	Contig17807	ribulose bisphosphate carboxylase oxygenase activase chloroplastic-like	-1.73	0.392892	-2.525	0.131532	-2.75	0.0462087
G	Contig17815	probable xyloglucan endotransglucosylase hydrolase protein 6-like	3.14667	0.067833	-6.44	0.00384652	-3.19667	0.0313505
G	Contig17836	---NA---	2.4	0.146456	-2.1	0.28439	-3.37	0.0490767
G	Contig17887	---NA---	1.14333	1.09403	-1.26667	0.999087	-3.73667	0.0187859
G	Contig17925	---NA---	-1.51667	0.617404	-4.19667	0.0159736	-2.20667	0.119657
G	Contig18470	probable ccr4-associated factor 1 homolog 7-like	2.63333	0.0919041	-1.37	0.697071	-3.26333	0.0325552
G	Contig18703	probable calcium-binding protein cml44-like	1.33333	0.831536	-3.54	0.0357287	-8.07667	0.00100367
G	Contig18715	predicted protein, partial	-1.42	0.705998	-2.78667	0.11428	-5.64667	0.0050728
G	Contig18975	---NA---	-1.12667	1.14498	-2.68667	0.087845	-4.57333	0.00971089
G	Contig19030	cysteine-rich receptor-like protein kinase 10-like	2.98667	0.111147	-1.65667	0.490928	-3.09333	0.0324333
G	Contig19225	---NA---	1.91	0.279535	0.356667	1.06239	-4.1	0.0151398
G	Contig19267	arabinogalactan peptide 16-like	1.15333	1.07957	-2.10667	0.184356	-5.115	0.00737817
G	Contig19610	probable protein phosphatase 2c 25-like	2.12	0.179852	-1.26	0.969878	-3.79333	0.0192816
G	Contig19623	---NA---	2.54	0.132459	-1.17667	1.04948	-3.87333	0.0178028
G	Contig20076	---NA---	2.70556	0.12153	0.113333	1.03376	-7.76333	0.00118751
G	Contig20272	uncharacterized membrane	-1.66	0.566459	-2.16667	0.19659	-3.85333	0.0156118
G	Contig20396	floral homeotic protein apetala 2-like isoform x1	1.05	1.15113	-2.28	0.144449	-2.91	0.0360919
G	Contig20425	probable disease resistance protein at4g33300-like	0.36	1.16445	-2.16	0.168386	-3.93333	0.0140533
G	Contig20476	exordium like 2	-1.09333	1.01769	-4.15333	0.0151391	-3.5	0.0237905
G	Contig20789	l-type lectin-domain containing receptor kinase -like	-1.70333	0.401616	-2.54667	0.118742	-3.44333	0.0227875
G	Contig21313	heat stress transcription factor b-2b	1.45667	0.645775	-3.29333	0.0350157	-2.81	0.0424493
G	Contig21430	tir-nbs-lrr class disease resistance protein	-1.18	1.1197	-2.86	0.0661157	-3.13	0.0352635
G	Contig21529	gdsl esterase lipase at5g55050-like	2.19222	0.20548	-1.32333	0.773679	-3.74111	0.0201279
G	Contig21704	ctl-like protein ddb_g0274487-like	1.31	0.828974	-1.325	0.807225	-2.955	0.0423086
G	Contig21865	galactinol--sucrose galactosyltransferase-like	2.27	0.178103	-2.03	0.213836	-3.39	0.0278218
G	Contig21933	at hook motif dna-binding family protein isoform 1	1.19	1.04841	-2.315	0.128339	-3.105	0.0331128
G	Contig22360	probable xyloglucan endotransglucosylase hydrolase protein 23-like	2.44	0.115918	-5.97	0.00312044	-8.45667	0.000787
G	Contig22489	long cell-linked locus protein	1.83	0.301032	-1.65667	0.372425	-3.92	0.0251797
G	Contig22597	receptor-like protein 12	1.57	0.520751	-1.69	0.500744	-3.42	0.0304772
G	Contig22770	---NA---	2.77333	0.121741	0.333333	1.11558	-3.29333	0.0332967
G	Contig23077	---NA---	1.7	0.41161	1.41	0.480083	-4.33667	0.0115446
G	Contig23267	fk506-binding protein 4-like	1.26	0.911493	-2.64333	0.0929771	-4.46333	0.010322
G	Contig23491	---NA---	1.295	0.873776	-1.5	0.620491	-2.875	0.0443718
G	Contig23738	vegetative incompatibility protein het-e-1-like	-1.06	1.16499	-2.055	0.18889	-2.94	0.0416794
G	Contig23746	---NA---	1.39	0.72591	-2.15	0.160023	-2.89	0.0468824
G	Contig23873	---NA---	1.27	0.940207	-2.63	0.089168	-2.93	0.0449798
G	Contig23934	---NA---	1.31333	0.793417	-2.73667	0.0771378	-9.51333	0.00105458
G	Contig24150	---NA---	2.43333	0.115008	-2.51	0.102769	-3.58667	0.0232162
G	Contig24177	serine threonine-protein kinase oxi1-like	2.01667	0.257004	-3.73667	0.0261987	-2.06667	0.192727
G	Contig24240	---NA---	1.98667	0.239395	-2.28667	0.154042	-3.46333	0.0226302
G	Contig24266	probable leucine-rich repeat receptor-like protein kinase at1g35710-like	1.355	0.794744	-1.355	0.782729	-3.365	0.0334662
G	Contig24288	mitochondrial uncoupling protein 5-like	1.69	0.528103	-1.89	0.263791	-3.32	0.0324518
G	Contig24340	---NA---	1.25	0.88716	-1.71	0.391152	-3.1	0.0286409
G	Contig24625	---NA---	1.925	0.311726	1.56	0.485496	-3.125	0.0326489
G	Contig24656	---NA---	4.52333	0.02645	-2.57333	0.11278	-5.73	0.00329181
G	Contig24690	---NA---	1.55333	0.534944	-2.30333	0.172181	-8.10667	0.000932
G	Contig24836	probable protein phosphatase 2c 8-like	3.42	0.0486076	-3.82333	0.0243401	-2.085	0.201544
G	Contig25189	f-box kelch-repeat protein	1.72	0.35659	-3.26	0.0389286	-2.52	0.0949659
G	Contig41278	---NA---	1.87	0.334031	-1.59	0.498144	-4.285	0.0129509
G	Contig41822	---NA---	3.03	0.0670272	-1.73	0.412994	-2.74	0.0475902
G	Contig44420	---NA---	1.25	0.94077	-1.46333	0.663643	-4.29667	0.0137352
G	Contig45497	predicted protein	1.49	0.598823	-1.68	0.496545	-2.76	0.0441873
G	Ppnisotig00351	disease resistance gene	2.48667	0.101686	-1.5	0.499169	-3.9	0.0180028
G	Ppnisotig02041	probable xyloglucan endotransglucosylase hydrolase protein 26	1.49667	0.638831	-1.90667	0.218893	-3.36333	0.0270595
G	Ppnisotig03905	o-fucosyltransferase family protein	1.4	0.742001	-1.28	0.911821	-3.54333	0.0310315
G	Ppnisotig03906	o-fucosyltransferase family protein	1.43	0.692115	-1.13	1.09555	-3.31	0.0393935
G	Ppnisotig03945	probable protein phosphatase 2c 25	1.18	1.04966	-1.26	0.944385	-4.15333	0.0151308
G	Ppnisotig08118	ctl-like protein ddb_g0274487	1.21	1.00056	-1.27	0.833102	-2.97	0.0426185
G	Ppnisotig08144	glutathione s-transferase tchqd	1.715	0.36638	-1.25	0.790436	-3.965	0.023773
G	Ppnisotig09235	cytochrome p450 78a7-like	1.37	0.801501	-3.97	0.0222936	-2.05	0.134744
G	Ppnisotig09428	glutamate dehydrogenase 2	1.22333	0.986063	1.13667	1.01506	-3.98333	0.020462
G	Ppnisotig09833	short-chain dehydrogenase tic chloroplastic-like	-1.04	1.15923	-3.26	0.0373925	-1.8	0.29396
G	Ppnisotig10692	seed maturation protein pm27 precursor	-1.46	0.737413	-2.665	0.0825459	-2.955	0.0339202
G	Ppnisotig11009	senescence-associated carboxylesterase 101-like	0.336667	1.19372	-1.5	0.537346	-3.39667	0.0280295
G	Ppnisotig11817	glutamate dehydrogenase 1	1.29	0.887905	1.32	0.838388	-3.71667	0.029171
G	Ppnisotig12316	hypothetical protein POPTR_0001s11700g, partial	1.95667	0.250307	-0.336667	1.11826	-4.47667	0.00907625
G	Ppnisotig13353	hexokinase-1-like	1.52667	0.567941	-3.53	0.0379072	-1.98667	0.19895
G	Ppnisotig14293	---NA---	1.76	0.375021	-1.81	0.274422	-3.23333	0.0323864
G	Ppnisotig14466	galactinol synthase 1-like	1.46333	0.63068	-3.02333	0.0543341	-3.37333	0.0274232
G	PsGA3PDH		-2.34	0.170895	-2.22	0.174093	-2.74	0.0493011
G	PthGA3PDH		-2.29	0.185754	-2.275	0.157885	-2.785	0.0450931
H	Contig00069	gdp-fucose protein o-fucosyltransferase 1 isoform 1	-1.13667	1.17047	2.64667	0.0602377	3.84	0.00497122
H	Contig00178	pectinesterase pectinesterase inhibitor 18-like	1.33	0.766918	2.05	0.13359	2.58	0.0236754
H	Contig00301	protein srg1-like	-1.12	1.15152	2.425	0.0484817	1.705	0.266745
H	Contig00345	probable pectate lyase 18-like	-1.38	0.807249	2.82333	0.0255955	4.31667	0.00305824
H	Contig00430	protein gast1-like	-3.36	0.0489697	4.05333	0.0132109	5.01	0.00206003
H	Contig00603	beta-xylosidase alpha-l-arabinofuranosidase 2-like	-0.565	1.09644	2.455	0.0675134	2.5825	0.0266047
H	Contig01054	thaumatin-like	-2.91333	0.0733543	2.93667	0.0207053	3.71667	0.00421622
H	Contig01081	actin-depolymerizing factor-like	-1.24	1.09468	1.73	0.285697	2.35	0.0305203
H	Contig01200	---NA---	-1.93667	0.28143	1.855	0.19424	3.48	0.0101589
H	Contig01322	tryptophan aminotransferase-related protein 2-like	-2.7	0.0938769	2.16333	0.0954992	2.38	0.0395126
H	Contig01441	endoglucanase 1-like	-3.08667	0.0632507	1.63333	0.337033	2.60333	0.0264333
H	Contig01461	probable pectinesterase 8	-1.25	1.01967	1.74	0.249972	2.29	0.0486536
H	Contig01555	protein aspartic protease in guard cell 2-like	1.09	0.982319	1.53	1.08638	2.38	0.0427448
H	Contig01564	protein tify 8-like	-2.63	0.0941817	1.65	0.313153	2.38	0.0343451
H	Contig01693	platz transcription factor family protein	-2.04	0.214059	2.83667	0.0280628	2.58333	0.0234874
H	Contig01773	dna (cytosine-5)-methyltransferase 1-like	-1.45333	0.676329	2.8	0.0327217	2.91	0.0110524
H	Contig01979	scarecrow-like protein 4-like	1.18	0.905537	-1.14	1.09236	2.2	0.0485677
H	Contig02076	---NA---	-1.34333	0.910985	2.63333	0.0716666	2.89	0.0151528
H	Contig02163	abc transporter g family member 5-like	-1.3	0.991781	2.175	0.102769	2.76	0.0160245
H	Contig02618	hypothetical protein AMTR_s00079p00027120	1.175	1.06756	1.37	0.697933	2.22	0.0443461
H	Contig02809	PREDICTED: uncharacterized protein At5g01610-like	-1.14	1.15047	2.19	0.124444	2.32	0.0424268
H	Contig02836	protein tprxl	-2.77	0.0868447	-1.4	0.659998	2.48	0.0342593
H	Contig02839	high mobility group b protein 1-like	-1.905	0.307747	1.685	0.354458	2.325	0.0331269
H	Contig02959	histone-lysine n-methyltransferase	-3.59	0.043053	2.01	0.220425	1.8925	0.113801
H	Contig03016	protein yls9-like	1.45	0.634542	1.88	0.23931	2.5	0.0395863
H	Contig03193	---NA---	-2.64	0.11241	1.69	0.248726	2.97667	0.0119527
H	Contig03217	phd finger	-3.52	0.0430238	5.84333	0.00580989	4.00333	0.00504414
H	Contig03225	expansin alpha	-2.1	0.200157	2.64333	0.0385789	1.99	0.131485
H	Contig03270	geranylgeranyl pyrophosphate chloroplastic-like	1.605	0.45571	1.48	0.451094	2.565	0.0308342
H	Contig03375	l-lactate dehydrogenase a-like	-1.08333	1.15908	2.89	0.0283205	2.81333	0.0153778
H	Contig03452	---NA---	-8.15667	0.000984	5.53333	0.00280695	4.42	0.00282711
H	Contig03643	atp-dependent helicase rhp16-like	1.16	1.05085	1.685	0.0735119	2.395	0.0106443
H	Contig03722	high mobility group b protein 6-like	-1.47	0.629739	2.15	0.16044	2.23	0.043059
H	Contig04347	serine threonine-protein kinase aurora-1-like	-2.61	0.103157	2.2	0.177383	2.47	0.0239412
H	Contig04568	omega-6 fatty acid endoplasmic reticulum isozyme 2-like	-1.08	1.17118	1.555	0.406915	2.61	0.0203208
H	Contig04669	histone h2a-like	-1.79	0.330455	1.27	0.836726	2.585	0.0280341
H	Contig04673	lipid-transfer protein dir1	-1.452	0.76825	2.394	0.122801	2.392	0.0346239
H	Contig04688	---NA---	-1.33667	0.725827	2.79333	0.0306831	1.64	0.239909
H	Contig04872	atp-dependent dna helicase ddm1-like	-1.55	0.562093	1.74	0.243234	2.29	0.0387059
H	Contig04918	thaumatin-like protein 1-like	1.26	0.912756	1.705	0.277018	2.625	0.023234
H	Contig05066	probable pectate lyase 15-like	-5.20667	0.0128983	2.08	0.196778	3.24	0.00921417
H	Contig05078	hypothetical protein MTR_3g085710	-3.48333	0.0468305	1.66667	0.304555	1.57	0.339778
H	Contig05120	tox high mobility group box family member 4- isoform partial	-1.93	0.30336	1.33	0.665092	2.52	0.02284
H	Contig05169	beta-amylase 7-like isoform x1	-1.95	0.278932	1.35	0.692047	2.49	0.0264654
H	Contig05412	f-box family protein	-2.17333	0.250217	4.46667	0.00429907	3.82333	0.00342803
H	Contig05424	probable xyloglucan endotransglucosylase hydrolase protein 8-like	-1.775	0.367458	2.545	0.0430991	2.18	0.0609383
H	Contig05528	uf642 l- -responsive protein 1	-1.71333	0.401891	7.47	0.00176486	4.55	0.0019861
H	Contig05538	peroxidase 72-like	-2.21333	0.24744	3.10667	0.0447744	3.07333	0.0152947
H	Contig06191	zinc finger family protein	1.13	1.11439	1.39667	0.601807	2.73667	0.0230026
H	Contig06264	probable lrr receptor-like serine threonine-protein kinase at4g36180-like	-2.69667	0.0977601	2.97	0.0350253	3.78	0.00388533
H	Contig06309	anthocyanidin -o-glucosyltransferase-like	-3.18	0.0454188	1.8	0.288513	1.67	0.315076
H	Contig06526	lrr receptor-like serine threonine-protein kinase fei 1-like	-3.57333	0.0444635	1.28333	0.86954	1.55333	0.358379
H	Contig06587	---NA---	-1.04	1.19058	1.55	0.509987	2.28	0.0437178
H	Contig06813	wuschel-related homeobox 4-like	-1.76333	0.342472	1.49333	0.471615	2.60667	0.0188849
H	Contig06824	65-kda microtubule-associated protein 3-like	-1.99	0.241815	1.81	0.355426	2.26	0.0405824
H	Contig07097	probable beta-d-xylosidase 7-like	-1.82	0.382169	2.54	0.0426436	2.11667	0.0744031
H	Contig07115	replication protein a 14 kda subunit b-like	-1.08	1.1953	2.07	0.201648	2.3	0.0377266
H	Contig07157	adp-ribosylation factor 2-like	-1.1	1.1522	1.14	0.975123	2.55	0.0215479
H	Contig07289	---NA---	-5.85667	0.00298557	1.54667	0.419418	2.44667	0.0493837
H	Contig07309	---NA---	-2.48	0.120183	1.48	0.661167	2.43	0.026535
H	Contig07389	chalcone-flavanone isomerase family protein	-1.5225	0.58458	2.755	0.0846776	2.7	0.0162289
H	Contig07479	---NA---	-1.15	1.16119	1.7	0.299682	2.45	0.0249331
H	Contig07589	---NA---	1.16	0.906618	2.605	0.0439505	2.95833	0.028404
H	Contig07757	---NA---	-1.57	0.685448	1.38	0.710532	2.51	0.0261384
H	Contig07758	---NA---	1.31	0.905595	1.75	0.332902	2.33	0.0386881
H	Contig07833	transcription factor rf2a-like	-4.05	0.0296229	2.025	0.24698	2.42	0.0281756
H	Contig07881	---NA---	-1.80667	0.334587	2.44	0.0499138	3.98333	0.00311875
H	Contig07884	dna replication licensing factor mcm4-like	-1.132	1.14489	1.972	0.230815	2.31	0.0392783
H	Contig07889	laccase-4-like	-3.33	0.0555657	1.905	0.265132	2.66	0.0234522
H	Contig07982	protein phr1-like 1-like	1.575	0.510284	1.805	0.213272	2.4	0.0282292
H	Contig08039	geraniol 8-hydroxylase-like	-1.67	0.411902	2.02	0.124433	2.38	0.0363198
H	Contig08101	ribonucleoside-diphosphate reductase small chain-like	-1.05667	1.173	1.97	0.173702	3.23333	0.00879489
H	Contig08417	abietadienol abietadienal oxidase-like	1.095	1.12149	2.08	0.105549	2.635	0.0189266
H	Contig08439	chalcone synthase	-1.67667	0.448511	5.36333	0.00261199	3.75333	0.00471376
H	Contig08473	-oxoglutarate 3-dioxygenase-like	-1.97333	0.279453	3.09667	0.0177755	2.78667	0.0173824
H	Contig08491	pectinesterase 2-like	-1.21333	0.939643	2.57	0.0481961	2.21333	0.0495663
H	Contig08767	mitochondrial carrier family protein	1.92	0.280015	1.44	0.530371	2.58	0.0197881
H	Contig08779	---NA---	-6.65667	0.00558112	2.84333	0.0308921	2.47667	0.0336471
H	Contig08985	binding protein	-2.78	0.085938	1.6	0.235294	2.48	0.036782
H	Contig09145	---NA---	-5.22	0.0126087	3.78	0.00967945	5.78	0.00109821
H	Contig09199	---NA---	-1.31667	0.929344	2.47333	0.0596944	2.58333	0.0237492
H	Contig09205	ethylene-responsive transcription factor erf023-like	-3.52	0.0458201	1.13	0.973918	1.34	0.680743
H	Contig09520	---NA---	-1.25	1.02459	1.51667	0.439801	2.37667	0.0349264
H	Contig09822	protein hothead-like	-1.95333	0.268043	5.24333	0.00358986	5.04	0.00139278
H	Contig09838	---NA---	-1.63	0.5447	1.38	0.608126	2.28	0.0387629
H	Contig09850	nucleic acid binding	1.45	0.674941	1.75	0.172077	2.26	0.0285763
H	Contig09907	probable xyloglucan endotransglucosylase hydrolase protein 32	-1.86333	0.323674	2.14	0.0905414	2.95333	0.0131676
H	Contig10173	endoglucanase 24-like	-3.26333	0.0495671	1.58	0.457171	2.57667	0.0300841
H	Contig10189	high affinity nitrate transporter -like	-3.004	0.0827728	1.334	0.68579	2.362	0.0345066
H	Contig10416	b3 domain-containing protein at3g19184-like	-1.41	0.779133	2.03	0.140822	2.41	0.0284364
H	Contig10647	blue copper	-6.13333	0.0066957	3.45	0.0221188	4.64	0.0020296
H	Contig10787	histone h2a	-1.07	1.17763	1.66	0.310224	2.34	0.0333439
H	Contig10896	cytochrome b5-like	-1.27667	0.83285	5.75333	0.00215199	5.35333	0.00144
H	Contig11018	---NA---	1.27333	0.849032	3.76	0.0072882	3.21333	0.00869888
H	Contig11139	probable pectate lyase 15-like	-1.06667	1.1578	2.49	0.0473758	2.34	0.0385168
H	Contig11212	pectate lyase family protein	-2.41	0.12855	7.13	0.00134841	3.38667	0.0141865
H	Contig11360	---NA---	0.333333	1.11291	3.46667	0.0155759	5.49	0.001295
H	Contig11495	---NA---	-6.73667	0.00551491	2.07667	0.170201	2.285	0.0415368
H	Contig11734	---NA---	2.13333	0.177689	1.62	0.341024	2.44	0.0333175
H	Contig12097	arogenate dehydratase prephenate dehydratase chloroplastic-like	-1.03333	1.19121	3.50667	0.0339725	3.36667	0.00585577
H	Contig12108	ras-related protein raba5e-like	-3.99667	0.0329449	1.63667	0.377994	1.60333	0.317161
H	Contig12184	expansin-b3-like	-1.67333	0.442429	2.82333	0.0246028	3.96333	0.00357384
H	Contig12416	transcription factor myb12-like	-4.12	0.0248966	9.79333	0.000518	2.62	0.0219519
H	Contig12571	protein	-1.18	1.11619	1.98	0.132185	2.37	0.0490885
H	Contig12580	probable nitrite transporter at1g68570-like	1.77	0.332707	1.54	0.430219	2.67	0.0264769
H	Contig12627	---NA---	-1.94	0.278468	4.42333	0.00443095	8.61667	0.000123
H	Contig12779	---NA---	-3.74667	0.0397342	1.75333	0.257763	1.67667	0.29459
H	Contig12916	membrane lipoprotein	-1.825	0.317412	2.2	0.171847	2.55	0.0297211
H	Contig13281	probable pectinesterase 68-like	-1.56333	0.604011	2.18333	0.088701	3.39667	0.00670921
H	Contig13756	flavonol synthase flavanone 3-hydroxylase-like	-2.58667	0.115202	2.95	0.022982	3.04333	0.00859345
H	Contig13774	disease resistance response protein 206-like	1.11333	1.11652	1.83	0.208243	3.03	0.00906807
H	Contig13839	non-specific lipid-transfer protein 2-like	-4.79667	0.0172129	6.84667	0.00558175	4.96333	0.00162664
H	Contig14178	clavata3 esr-related 12 family protein	-3.46	0.0453429	1.7	0.413892	2.45333	0.0329709
H	Contig14190	forkhead-associated domain-containing family protein	-1.64	0.445613	1.9	0.271703	2.29	0.0384071
H	Contig14403	non-structural maintenance of chromosomes element 4 homolog a-like	-1.15	1.18084	2.19	0.0901639	2.66	0.0168182
H	Contig14466	glu protease inhibitor-like	-1.26667	0.960368	2.775	0.042551	2.7	0.0176825
H	Contig14752	atherin-like isoform x2	-1.62667	0.480399	2.84	0.0489866	3.03667	0.00877234
H	Contig14771	---NA---	-1.74333	0.441625	1.27667	0.635219	3.79	0.00411033
H	Contig15131	ring-h2 finger protein atl56-like	-2.66	0.121796	1.69	0.285788	2.37	0.0418487
H	Contig15648	---NA---	-4.40667	0.0275451	3.91667	0.00722382	2.29333	0.0362423
H	Contig15704	protein gast1-like	-1.99	0.258961	2.23	0.111507	2.28	0.0431737
H	Contig16104	---NA---	-1.19333	1.07682	2.85	0.0266161	2.88667	0.0185898
H	Contig16112	---NA---	-1.83333	0.320596	2.09	0.186202	2.48667	0.025053
H	Contig16228	---NA---	1.6	0.61671	1.67667	0.583215	2.90333	0.0264892
H	Contig16265	---NA---	-1.43	0.759958	2.09	0.22142	2.48	0.0242023
H	Contig16378	---NA---	-4.22333	0.026298	2.48333	0.090799	2.07667	0.102487
H	Contig16474	---NA---	-7.78667	0.00193745	4.13333	0.0402835	3.67333	0.00582698
H	Contig16553	---NA---	-1.09333	1.15668	2.62	0.042362	2.68333	0.0159003
H	Contig17239	bifunctional epoxide hydrolase 2-like	1.11	0.911161	1.78	0.227232	2.46	0.0285279
H	Contig17535	leucoanthocyanidin dioxygenase-like	-1.06	1.19666	1.24	0.923053	2.5	0.0286078
H	Contig17631	chalcone synthase	-1.03667	1.10648	5.19667	0.00276198	2.62667	0.0226403
H	Contig17745	---NA---	-1.51	0.729567	1.18	0.906804	2.48	0.0343692
H	Contig18215	e3 ubiquitin-protein ligase rha1b-like	-2.04	0.228214	1.89	0.17442	2.41	0.026919
H	Contig18277	origin recognition complex subunit 6-like	1.12	1.13715	1.87	0.248957	2.21	0.0486518
H	Contig18777	endoglucanase 24-like	-1.69	0.408406	2.54333	0.0427942	5.31667	0.00147464
H	Contig18811	expansin alpha	-1.59333	0.578987	3.42333	0.0119811	4.97667	0.00142278
H	Contig19322	---NA---	-1.135	1.1464	1.815	0.2444	2.41	0.027721
H	Contig19641	cyclin-dependent kinases regulatory subunit 1-like	-1.45	0.739276	2.095	0.194188	2.4	0.0328197
H	Contig19975	---NA---	-1.23	1.05091	3.21	0.0315328	3.16667	0.0077363
H	Contig20109	---NA---	-1.1	1.157	2.46	0.0457575	1.87667	0.193509
H	Contig20291	nucleosome assembly protein 1-like 1-like	-2.12	0.215958	1.33	0.827374	2.27	0.0392826
H	Contig20400	dihydroflavonol-4-reductase	-0.708333	1.13069	4.65	0.00352964	3.39833	0.00671619
H	Contig20423	---NA---	-2.6	0.105578	2.46	0.123973	2.34	0.030974
H	Contig20481	leucoanthocyanidin dioxygenase-like	-1.82333	0.363325	4.52667	0.0037942	4.34167	0.0026331
H	Contig20769	PREDICTED: uncharacterized protein LOC101304942	1.25	0.893901	1.44	0.338165	2.46	0.0424273
H	Contig20825	---NA---	-1.22	1.06832	2.26	0.077686	2.59	0.0405405
H	Contig20878	replication protein a 70 kda dna-binding subunit b-like	-1.19667	1.06127	2.59	0.0598839	3.04	0.00868152
H	Contig21045	atp binding	-1.655	0.509524	2.29	0.156369	2.635	0.022929
H	Contig21227	nitric oxide synthase-interacting	1.20667	1.01357	1.22333	0.97032	2.52	0.0128327
H	Contig21281	high mobility group b protein 7-like	-1.37667	0.792872	2.27833	0.106423	2.97667	0.012279
H	Contig21346	---NA---	-1.02	1.18995	7.69	0.0019477	7.89667	0.000319
H	Contig21497	---NA---	-3.08333	0.0665844	4.7	0.00332178	2.59333	0.0322933
H	Contig21648	---NA---	1.09	1.10797	-1.03	0.00471625	2.29	0.00613675
H	Contig21649	deoxyuridine 5 -triphosphate nucleotidohydrolase-like	-1.22667	1.04649	2.68	0.0631189	2.90667	0.0114409
H	Contig21753	dctp pyrophosphatase 1-like	-1.36	0.789941	2.62333	0.0389506	2.63333	0.022949
H	Contig21867	hypothetical protein SELMODRAFT_137185	-4.07	0.0323266	1.28667	0.855857	1.69	0.258408
H	Contig22231	---NA---	-0.363333	1.17266	2.46	0.0479549	2.99333	0.0129886
H	Contig22563	---NA---	-6.13667	0.00714537	2.59	0.0453988	2.76	0.018197
H	Contig22652	---NA---	-0.795	1.04011	2.61333	0.0432247	2.71667	0.0191224
H	Contig22877	4-coumarate-- ligase 2-like	-2.2	0.184813	2.92	0.0227959	3.1	0.0104499
H	Contig22891	---NA---	-1.37	0.829762	2.04	0.127179	2.37	0.0297701
H	Contig22983	heat stress transcription factor b-4-like	1.35	0.789165	1.435	0.541121	2.495	0.0294191
H	Contig23005	protein transparent testa 12-like	1.09	1.07506	4.28667	0.00471625	3.35	0.0418513
H	Contig23233	---NA---	1.03667	1.17734	3.58667	0.0103018	5.53667	0.00131586
H	Contig23326	transcription factor myb12-like	-2.20667	0.171884	3.98667	0.0078552	2.38	0.0451138
H	Contig23360	ribonucleoside-diphosphate reductase small chain-like	-1.08833	1.16174	2.64333	0.0434444	2.99833	0.0117489
H	Contig23434	cinnamoyl- reductase 1-like	-1.65667	0.473478	9.83333	0	6.87	0.00094
H	Contig23693	protein breast cancer susceptibility 1 homolog	-1.38	0.778697	2.19	0.109098	2.44	0.0265766
H	Contig23802	protein tprxl-like	1.735	0.356396	1.255	0.765685	2.515	0.0278922
H	Contig23968	mannan endo- -beta-mannosidase 7-like	-1.55	0.576892	1.395	0.706345	2.605	0.0215586
H	Contig23978	---NA---	-1.245	1.02581	2.18	0.146935	2.69	0.0246151
H	Contig24053	cyclin-dependent kinase b1-1-like	-1.68	0.419237	2.76	0.0770413	2.87	0.0123179
H	Contig24072	---NA---	-1.13333	1.16382	2.35667	0.117179	2.62333	0.020303
H	Contig24365	-oxoglutarate 3-dioxygenase-like	-2.01667	0.25782	3.06333	0.02599	3.37667	0.00621794
H	Contig24386	---NA---	1.25	0.906933	1.61	0.558385	2.39	0.0253759
H	Contig24440	---NA---	-3.86	0.0394452	1.39	0.669933	2.25	0.0424022
H	Contig24600	flavonoid 3 -monooxygenase-like	-1.10667	1.09056	3.92333	0.0067918	3.68	0.00688719
H	Contig24610	---NA---	-1.57667	0.596035	2.29667	0.143244	3.16	0.010866
H	Contig24700	---NA---	1.44667	0.533704	2.97333	0.0257922	2.32	0.0341981
H	Contig24752	---NA---	-1.19	1.11218	1.005	1.10206	2.67	0.020665
H	Contig24766	---NA---	1.17	1.04588	2.86667	0.0283819	2.96333	0.0346374
H	Contig24854	---NA---	1.63	0.620654	2.46	0.0899816	3.53667	0.00536647
H	Contig30149	---NA---	1.98	0.223806	1.11	0.412118	2.35	0.0258449
H	Contig30605	cyclin-dependent kinase inhibitor 5-like	-1.03333	1.16844	2.58	0.042677	4.26333	0.00238646
H	Contig30727	---NA---	-2.18	0.186632	1.975	0.273876	2.405	0.0336376
H	Contig37469	tgf-beta-activated kinase 1 and map3k7-binding protein 3-like	-4.85	0.0187198	2.71667	0.0430574	3.46333	0.00620406
H	Contig39098	structural constituent of cell	-1.28	0.973761	3.21	0.015724	3.62667	0.00499709
H	Contig42259	zf-hd homeobox protein at4g24660-like	1.025	1.17412	1.22	0.65217	2.395	0.0436078
H	Contig43666	---NA---	-1.63333	0.460276	2.76	0.0404157	2.66333	0.0161253
H	Ppnisotig00872	endoglucanase 17-like	-1.48	0.597962	1.26	0.946739	2.525	0.0220262
H	Ppnisotig01504	origin recognition complex subunit 6	1.03	1.18386	1.79	0.323472	2.41	0.0284391
H	Ppnisotig02254	probable serine threonine-protein kinase cdc7	-1.19	1.10113	2.125	0.112671	2.455	0.0266996
H	Ppnisotig02770	senescence-associated gene	-1.54	0.586957	3.73333	0.00865637	4.47667	0.00195042
H	Ppnisotig04854	adenylate chloroplastic	1.48	0.5776	1.96	0.140875	2.19	0.0495213
H	Ppnisotig05285	g2 mitotic-specific cyclin c13-1-like	-1.17	1.13408	2.04	0.188438	2.21	0.043079
H	Ppnisotig05674	microtubule-associated protein	1.105	1.06515	2.375	0.0789335	2.42	0.0298058
H	Ppnisotig06034	myelin transcription factor 1 isoform x1	-1.37333	0.780704	2.84667	0.0672753	2.77667	0.0140941
H	Ppnisotig06277	zinc-finger domain of monoamine-oxidase a repressor r1 isoform 2	-1.16	1.12589	2.29667	0.106444	2.37	0.0343186
H	Ppnisotig06659	myb-like protein aa	1.2	1.02488	1.93	0.167067	2.42	0.0295372
H	Ppnisotig07146	protein breast cancer susceptibility 1 homolog	-1.27	0.963116	1.865	0.250286	2.42	0.0286917
H	Ppnisotig07636	wd repeat and hmg-box dna-binding protein 1	-1.25	1.00128	1.97	0.234786	2.41	0.0281379
H	Ppnisotig07889	platz transcription factor family protein	-1.67667	0.448918	1.74333	0.362583	2.43333	0.0262747
H	Ppnisotig08595	uf642 l- -responsive protein 1	-1.67	0.473809	1.835	0.23394	2.375	0.0335809
H	Ppnisotig09680	brct domain-containing protein at4g02110	-1.08	1.15209	1.96	0.227406	2.26	0.0391643
H	Ppnisotig10104	serine threonine-protein kinase ulk4	-1.51	0.618741	1.62	0.356374	2.25	0.0389595
H	Ppnisotig10271	protein	-0.343333	1.18738	2.16333	0.13114	2.48	0.0288072
H	Ppnisotig10634	geranylgeranyl pyrophosphate chloroplastic-like	-1.26333	0.999049	2.55	0.0422418	2.92	0.0120634
H	Ppnisotig10775	scarecrow-like protein 28	-2.41	0.135431	1.67	0.429032	2.27	0.0387228
H	Ppnisotig11826	basic proline-rich	-1.32667	0.867257	3.16	0.0172136	2.95333	0.011107
H	Ppnisotig12100	mannan endo- -beta-mannosidase 7	-1.73	0.360723	1.41	0.591188	2.29	0.0466887
H	Ppnisotig12542	ribonucleoside-diphosphate reductase small chain	-0.366667	1.16161	1.94	0.228791	3.03667	0.0113696
H	Ppnisotig14027	---NA---	-2.25	0.161086	2.5	0.0483205	2.13	0.0694292
I	Contig00223	dirigent protein 21-like	-6.06667	0.00825601	-1.77	0.296389	-1.44	0.62479
I	Contig00250	actin family protein	-9.01333	0.000976	1.57	0.396973	2.04	0.0828131
I	Contig00328	cytosolic sulfotransferase 12-like	-4.83333	0.0178347	1.07	1.12075	-1.24	0.741834
I	Contig00407	uncharacterized loc101211106	-6.85	0.00318112	-1.16333	1.071	1.09	1.09142
I	Contig00468	---NA---	-7.87667	0.00239033	1.66333	0.385012	1.88667	0.15069
I	Contig00625	probable linoleate 9s-lipoxygenase 5	-3.78	0.0457271	-2.92333	0.0328684	1.63667	0.291561
I	Contig00692	phosphoenolpyruvate carboxykinase	-3.77	0.0438774	-1.74	0.312502	-1.22	0.837848
I	Contig00766	xyloglucan endotransglucosylase hydrolase protein 9-like	-17.4933	0	-1.35667	0.715115	-1.24	0.78295
I	Contig00767	peroxidase 42-like	-9.33333	0.000877	2.9	0.023561	2.29667	0.0432526
I	Contig00770	par1 protein	-4.98667	0.0134724	1.10667	1.07246	1.45667	0.497411
I	Contig00791	probable receptor protein kinase tmk1-like	-5.03667	0.0129113	-1.13667	1.01348	-1.11667	1.05047
I	Contig00857	disease resistance response protein 206-like	-8.59333	0.00156014	-1.26333	0.735954	-0.24	0.805381
I	Contig01025	fasciclin-like arabinogalactan protein 10-like	-3.77667	0.0348039	-1.66833	0.348573	-1.5	0.456933
I	Contig01028	inositol-3-phosphate synthase-like	-3.57333	0.040193	1.38	0.628886	-1.26333	0.778128
I	Contig01031	minor allergen alt a 7-like	-3.845	0.0354872	-1.1	1.08432	-1.12	1.07828
I	Contig01034	glucuronoxylan 4-o-methyltransferase 3-like	-4.85167	0.0180029	-1.565	0.450317	-1.36333	0.726393
I	Contig01039	ferric-chelate reductase 1	-4.43333	0.0245256	-1.47667	0.567797	-0.47	0.966615
I	Contig01106	glucuronoxylan 4-o-methyltransferase 3-like	-4.49	0.0230785	-1.23	0.684606	-0.38	1.09115
I	Contig01109	universal stress protein a-like protein	-3.8	0.0214079	1.04	1.10534	1.25667	0.837232
I	Contig01115	early nodulin-like protein 1	-5.60333	0.0114879	-1.04333	1.08575	1.25333	0.674488
I	Contig01168	---NA---	-9.94	0.000714	0.333333	1.01142	1.40333	0.584109
I	Contig01174	alcohol dehydrogenase class-3-like	-3.47	0.0454226	-1.43	0.593058	-1.66	0.307887
I	Contig01205	---NA---	-3.86	0.028919	-1.13	0.937947	-1.105	1.00496
I	Contig01401	l-ascorbate oxidase homolog	-7.12	0.00305532	1.66667	0.30728	2.75	0.0151198
I	Contig01581	probable receptor-like protein kinase at1g67000	-5.96667	0.00647242	-1.21667	0.690745	-1.01667	1.12562
I	Contig01609	probable serine threonine-protein kinase at1g01540-like	-4.56	0.0182961	-1.17667	0.948092	0.406667	0.986711
I	Contig01647	fasciclin-like arabinogalactan protein 11-like	-4.73	0.0208089	-1.40333	0.556575	-1.36167	0.640278
I	Contig01696	probable leucine-rich repeat receptor-like protein kinase at1g35710-like	-7.45667	0.00321046	1.08667	0.975152	0.356667	1.06505
I	Contig01719	kinesin motor family protein	-3.38	0.0499534	-1.77	0.268293	-1.495	0.431912
I	Contig01739	homeobox-leucine zipper protein athb-14-like	-5.09333	0.0147443	1.16667	1.07578	1.91	0.115048
I	Contig01754	ferric-chelate reductase 1-like	-5.04333	0.0159414	-1.05	0.974057	-1.14667	1.00259
I	Contig01756	probable inactive receptor kinase at1g48480-like	-3.49333	0.04536	-1.33	0.746434	0.436667	1.01747
I	Contig01776	gdsl esterase lipase at4g01130-like	-3.38	0.0448514	-1.105	1.09572	-1.23	0.61868
I	Contig01786	PREDICTED: uncharacterized protein LOC103721362 isoform X2	-3.51	0.0454286	1.13	0.968188	1.12	1.12102
I	Contig01836	protein yls7-like	-7.68333	0.002637	-1.03	0.550932	1.35	0.404533
I	Contig01894	rho gdp-dissociation inhibitor 1-like	-12.3167	0.000215	-1.09167	0.891451	-0.358333	1.11522
I	Contig01922	ring finger protein	-3.61	0.0419382	-1.13	1.07426	1.16	0.935482
I	Contig01925	kinase-like protein tmkl1-like	-3.85667	0.0354232	1.11333	1.06887	1.40333	0.580799
I	Contig02039	gata transcription factor 12-like	-3.49	0.0462082	-1.415	0.611034	-1.81	0.194039
I	Contig02090	aquaporin tip4-1-like	-5.76333	0.00972908	-1.11333	1.08626	1.24	0.75611
I	Contig02102	Uncharacterized protein TCM_005116	-5.67667	0.0101392	1.27	0.892299	1.52	0.387661
I	Contig02229	homeobox-leucine zipper protein hox32-like	-3.81667	0.0390291	0.333333	1.12243	1.30333	0.716762
I	Contig02320	btb poz domain-containing protein at1g63850-like	-3.48	0.0472543	1.1	1.09049	1.21	0.876668
I	Contig02323	aquaporin tip4-1-like	-6.07333	0.00733141	-1.91333	0.216009	1.29667	0.698458
I	Contig02393	u-box domain-containing protein 26-like	-3.61	0.036868	-1.46	0.566312	-1.36	0.581155
I	Contig02438	uncharacterized membrane protein at1g06890-like	-3.826	0.034376	-1.062	1.08474	1.192	0.941471
I	Contig02447	caffeoyl- o-methyltransferase-like	-6.40667	0.00622952	1.16667	0.74717	-1.57667	0.338129
I	Contig02543	uncharacterized loc101215279	-3.485	0.0475155	1.2	0.670266	1.28	0.762371
I	Contig02546	universal stress protein a-like protein	-3.96333	0.0257358	-1.45333	0.580191	-0.363333	1.12372
I	Contig02588	transcription repressor myb5-like	-3.84	0.0345896	-1.24	0.900678	1.5	0.440445
I	Contig02673	dna-directed rna polymerases and iii subunit rpabc1-like	-4.77333	0.0164621	-1.12	0.984406	1.51	0.404581
I	Contig02685	lim and calponin domains-containing protein	-3.46	0.0465483	-1.07	1.04473	1.68	0.322123
I	Contig02729	---NA---	-11.8467	0.000212	2.03	0.188	1.7	0.227288
I	Contig02779	chromatin assembly factor 1 subunit	-4.62667	0.0217826	1.34667	0.818075	1.55333	0.359843
I	Contig02811	dihydroxy-2-butanone kinase	-3.72667	0.036537	-1.24333	0.84715	-0.343333	1.0627
I	Contig02934	uncharacterized loc101213140	-3.57	0.0430229	-1.205	0.928396	-1.155	0.953558
I	Contig02982	defective in meristem silencing 3	-4.47833	0.0201672	-1.19333	0.974822	-0.418333	1.05725
I	Contig03049	---NA---	-3.27	0.0482825	1.84	0.204578	1.49	0.413995
I	Contig03051	senescence-associated family protein	-7.01	0.00532011	1.35833	0.67802	1.87833	0.173507
I	Contig03147	---NA---	-4.26667	0.0288483	-1.41667	0.577334	-1.34333	0.702545
I	Contig03162	---NA---	-10.6633	0.000485	-0.356667	0.825269	-0.46	0.86979
I	Contig03195	---NA---	-5.88667	0.013874	0.885	0.619605	1.44667	0.516513
I	Contig03231	probable carboxylesterase 15-like	-4.21667	0.0303109	-1.63333	0.381442	-1.39333	0.683094
I	Contig03277	probable e3 ubiquitin-protein ligase bah1-like 1-like	-4.84333	0.0180557	-2.12667	0.177319	-1.24333	0.708711
I	Contig03337	rapid alkalinization factor-like	-3.4	0.0482542	-2.05	0.187544	-1.23	0.841217
I	Contig03343	protein irx15-like	-4.10333	0.0308683	-1.72333	0.317676	-1.54	0.493234
I	Contig03411	protein gast1-like	-11.0667	0.000439	-1.26	0.218755	-1.24667	0.643519
I	Contig03583	kinesin-related protein 11-like isoform x2	-3.56	0.0496141	-1.215	0.904058	-1.205	0.925447
I	Contig03588	---NA---	-3.5375	0.0477441	1.3975	0.518108	1.4175	0.560744
I	Contig03715	protein argonaute 4-like	-5.65333	0.00996052	1.27667	0.908024	1.6	0.352247
I	Contig03791	---NA---	-3.29	0.0494811	1.06	1.09764	-1.27	0.804214
I	Contig03903	---NA---	-3.6725	0.0453007	1.1225	0.978318	1.4925	0.419507
I	Contig03917	glucan endo- -beta-d-glucosidase-like	-3.59	0.0494423	-1.78	0.267287	-1.01	1.1084
I	Contig04085	glutaredoxin family	-6.50667	0.00626758	1.19333	0.799804	1.45	0.506107
I	Contig04300	o-fucosyltransferase family protein	-4.61333	0.0203242	1.13667	0.713555	1.09667	1.08124
I	Contig04345	kinesin-like protein kif18b-like	-3.53	0.0493763	-0.005	1.11125	1.21	0.917255
I	Contig04377	---NA---	-3.82	0.0385674	-1.34	0.687844	1.04	1.11651
I	Contig04403	probable protein phosphatase 2c 14	-6.61667	0.00508308	-1.30667	0.738431	0.433333	0.98623
I	Contig04594	leucine-rich repeat receptor-like protein kinase tdr-like	-4.09	0.0308835	-1.55	0.435514	1.2	0.836075
I	Contig04953	rho gtpase activating protein with pak-box p21-rho-binding domain	-3.81	0.0387072	1.03	1.11836	-1.09667	1.10291
I	Contig05055	cyclin-p3-1-like	-3.44	0.0493726	1.43	0.610932	2.2	0.0450535
I	Contig05112	hypothetical protein AMTR_s00007p00263470	-3.75	0.0400306	1.125	0.914221	1.415	0.541082
I	Contig05199	uncharacterized membrane protein at1g16860-like	-3.54333	0.047069	-1.46	0.51212	-1.25333	0.83157
I	Contig05271	intracellular protein transport protein uso1 isoform x1	-4.67833	0.020299	-2.885	0.0596262	-1.26167	0.754609
I	Contig05365	gdsl esterase lipase at5g55050-like	-3.595	0.0451226	-1.055	1.08064	-1.105	1.08296
I	Contig05621	probable lrr receptor-like serine threonine-protein kinase mrh1-like	-3.46667	0.0462042	-1.05	1.02263	1.17333	0.947977
I	Contig05699	probable serine threonine-protein kinase at1g54610-like	-4.16	0.0294958	-1.20333	0.907148	-1.07	1.11903
I	Contig05799	protein iq-domain 1-like	-4.88333	0.0160113	-1.15667	0.953397	-1.11333	1.08139
I	Contig05823	methyladenine glycosylase family protein	-3.6	0.0486811	-1.53	0.46872	-1.17	0.984859
I	Contig05825	probably inactive leucine-rich repeat receptor-like protein kinase at3g28040-like	-4.27	0.0258479	-1.12667	1.04763	1.22	0.867365
I	Contig05843	---NA---	-4.67667	0.0197686	-1.44	0.494509	1.29	0.623218
I	Contig05873	dormancy auxin associated protein	-4.81667	0.0138774	-1.65	0.437901	0.373333	0.892469
I	Contig05888	probable inactive receptor kinase at2g26730-like	-3.475	0.0453479	-1.24	0.859798	-1.025	1.12687
I	Contig05940	histidine kinase 4-like	-4.09	0.0322879	-1.105	1.06717	1.16	0.791443
I	Contig05953	1-phosphatidylinositol- -bisphosphate phosphodiesterase epsilon-1	-4.54	0.0222434	0.323333	1.11643	1.2	0.922289
I	Contig05986	hypothetical protein POPTR_0008s15900g	-3.96667	0.0343933	-1.68	0.317108	-0.576667	0.804025
I	Contig06068	phragmoplast orienting kinesin 2-like	-3.68	0.044148	-1.01	1.1116	-1.14	0.834636
I	Contig06120	ras-related protein rab11a	-3.63333	0.0395771	0.336667	1.12686	-1.07	1.08399
I	Contig06137	kinesin-1-like	-3.61667	0.0449985	-1.29333	0.768237	-1.26333	0.81267
I	Contig06185	probable xyloglucan endotransglucosylase hydrolase protein b	-6.41	0.00686362	1.32667	0.791992	2.33	0.0444524
I	Contig06200	---NA---	-5.08667	0.0154986	-1.80333	0.25212	-1.64667	0.284619
I	Contig06406	awpm-19-like family protein	-5	0.0173257	-1.34	0.683152	-1.16	0.980526
I	Contig06475	probable receptor-like protein kinase at5g18500	-4.93667	0.0169032	-1.34667	0.623773	-1.38667	0.657072
I	Contig06497	germin-like protein subfamily 3 member 2-like	-5.12667	0.0144335	1.49	0.355058	1.63	0.309045
I	Contig06513	homeobox-leucine zipper protein athb-15-like	-3.48333	0.0452498	1.47333	0.574443	0.423333	1.02748
I	Contig06678	u-box domain-containing protein 44-like	-3.45	0.0489633	-1.16	0.974902	-1.17	1.01543
I	Contig06746	e3 ubiquitin-protein ligase atl42-like	-3.74	0.0453125	1.11	1.08676	1.66	0.353371
I	Contig06793	---NA---	-3.68	0.0417606	-1.935	0.234692	-1.495	0.41619
I	Contig06907	uncharacterized loc101218723	-5.70333	0.0100317	-1.15667	0.913399	1.4	0.570895
I	Contig07129	---NA---	-3.44667	0.0418788	-1.08	1.08923	-1.15	0.807313
I	Contig07136	calmodulin-binding receptor-like cytoplasmic kinase 2	-4.13333	0.0275558	-1.36167	0.710405	0.335	1.09315
I	Contig07179	reticulon-like protein b21-like	-3.93	0.0376371	-1.92	0.208822	-0.75	0.941911
I	Contig07218	---NA---	-7.25	0.00238253	1.09333	1.10658	-1.36333	0.666374
I	Contig07226	lob domain-containing protein 4-like	-3.55	0.0469287	-1.77	0.276057	-1.055	1.11712
I	Contig07339	protein aspartic protease in guard cell 1-like	-4.38667	0.0248261	0.333333	1.10439	1.41667	0.521449
I	Contig07454	---NA---	-6.91	0.00465811	1.18667	0.879258	1.84667	0.162364
I	Contig07460	---NA---	-3.85667	0.0356745	1.09	1.10331	1.12333	1.02872
I	Contig07488	chromosome-associated kinesin kif4a-like	-3.48	0.0453153	-1.49	0.54712	-1.51333	0.515909
I	Contig07490	transcription factor try	-3.67	0.0462106	-2.26	0.135845	-1.66	0.357651
I	Contig07568	PREDICTED: uncharacterized protein LOC102591081	-4.83	0.0152138	1.63333	0.454291	0.02	1.04404
I	Contig07594	---NA---	-7.39333	0.00343723	-1.28667	0.788352	0.46	0.987869
I	Contig07691	---NA---	-3.43	0.0474353	-1.48	0.662086	-1.48	0.424527
I	Contig07755	protein mizu-kussei 1-like	-4.13667	0.0337477	-1.21333	0.879507	-0.393333	1.09905
I	Contig07829	uncharacterized loc101220430	-3.65333	0.0403508	-1.24333	0.829933	0.393333	1.07539
I	Contig07866	---NA---	-7.03	0.0048444	1.09667	0.988089	2.02667	0.128916
I	Contig07924	protein mizu-kussei 1-like	-6.73	0.00550734	-1.79	0.278447	-1.28	0.792341
I	Contig07968	protein longifolia 1-like	-7.44	0.00346292	-1.44333	0.555457	-0.41	1.01257
I	Contig07971	f-box protein at4g18380-like	-3.91333	0.032982	-1.13167	1.06593	0.085	1.02626
I	Contig08025	---NA---	-3.955	0.0341006	1.2175	0.988776	1.565	0.370369
I	Contig08026	---NA---	-3.72333	0.0378693	-1.80667	0.288296	-1.52	0.478012
I	Contig08047	protein yls7-like	-3.68	0.0374165	-1.17667	0.925944	-1.42333	0.533666
I	Contig08294	gaba transporter 1-like	-4.94	0.0124026	-2.495	0.129951	-0.775	0.617268
I	Contig08356	udp-glycosyltransferase 85a2-like	-44.9033	0	1.61667	0.28289	1.45	0.45933
I	Contig08518	probable calcium-binding protein cml25-like	-2.23667	0.164794	2.77333	0.0447275	-1.20333	0.643793
I	Contig08626	nc domain-containing family protein	-4.52	0.0224053	-1.03333	1.13246	1.71667	0.222193
I	Contig08633	---NA---	-7.83	0.00233669	-1.14667	0.861566	1.13333	0.826083
I	Contig08643	---NA---	-7.63	0.00260341	-1.38	0.684968	-1.05667	0.712976
I	Contig09170	transmembrane protein 45b-like	-8.28333	0.00215737	1.04	0.838147	1.16667	0.901944
I	Contig09171	transmembrane protein 45b-like	-4.37333	0.026131	0.366667	1.03824	1.18	0.937651
I	Contig09262	---NA---	-5.11667	0.0121098	1.63333	0.325553	-0.35	1.09387
I	Contig09263	metallothionein 3	-4.76	0.0176187	1.65667	0.326712	1.31	0.648092
I	Contig09404	uncharacterized loc101209149	-5.13833	0.019991	-1.26167	0.794498	1.45667	0.494108
I	Contig09451	probable leucine-rich repeat receptor-like protein kinase at1g68400-like	-3.52	0.049103	-1.875	0.237396	-1.495	0.519162
I	Contig09514	formin-like protein 18	-4.13	0.0263407	1.22333	0.956249	1.45	0.507699
I	Contig09618	---NA---	-7.24	0.00433369	1.09333	0.951184	1.91667	0.164101
I	Contig09745	protein yls9-like	-9.55333	0.000865	-0.343333	0.860538	0.356667	1.07547
I	Contig09759	---NA---	-3.925	0.0351218	-1.875	0.227043	-1.245	0.838044
I	Contig09764	actin-related protein 2-like	-4.85	0.0167339	-1.49667	0.530097	-1.17	0.819626
I	Contig09779	glucan endo- -beta-glucosidase 12-like	-4.38	0.0205929	1.24667	0.933959	1.58	0.358727
I	Contig09864	tubulin beta-1 chain-like	-5.19333	0.0132684	-1.15333	0.933807	1.2	0.916166
I	Contig09895	son of sevenless	-8.77667	0.00156335	-1.04333	1.0874	1.42333	0.523581
I	Contig09927	kinase-like protein tmkl1-like	-4.49333	0.0222802	-1.10667	0.988026	1.16667	0.956789
I	Contig09965	uncharacterized partial	-3.775	0.0430072	-1.71	0.336316	-1.485	0.472415
I	Contig09990	protein abil1-like	-9.60333	0.000835	1.42333	0.377293	1.65667	0.25401
I	Contig10009	rac-like gtp-binding protein 5	-6.76333	0.00502137	-1.05333	1.06978	1.26	0.816646
I	Contig10105	---NA---	-5.95667	0.00625634	-1.10333	1.04832	-0.32	0.992534
I	Contig10225	laccase-12-like	-8.90333	0.00142197	-0.36	1.04001	1.49333	0.494181
I	Contig10331	uncharacterized loc101209895	-3.90333	0.0398257	-1.43333	0.554041	1.41667	0.530581
I	Contig10345	---NA---	-5.21	0.0148462	-1.7	0.337617	-0.433333	1.01419
I	Contig10398	galactomannan galactosyltransferase 1-like	-7.31	0.00381536	1.3	0.691236	1.20667	0.784898
I	Contig10425	xyloglucan endotransglucosylase hydrolase protein 9-like	-3.54667	0.034835	-1.42333	0.530207	1.38	0.536192
I	Contig10543	glycosyltransferase family 61 protein	-5.39333	0.0124801	-1.37	0.591824	-1.39667	0.640757
I	Contig10556	casp-like protein vit_01s0010g01870-like	-3.81	0.0386967	-1.68	0.315308	-1.27333	0.77803
I	Contig10734	histone h2a	-4.36333	0.0217939	1.62333	0.445814	1.61333	0.317164
I	Contig10747	---NA---	-3.98667	0.0359126	1.2	0.583393	0.51	0.912353
I	Contig11006	arabinogalactan peptide 16-like	-5.30333	0.0101066	1.58	0.42406	2.56333	0.0315862
I	Contig11044	galactan synthase 1	-5.40667	0.0134777	-1.53	0.443884	-1.59667	0.427777
I	Contig11153	gibberellin 20 oxidase 1-b isoform x3	-6.05667	0.00750354	1.21	0.386543	-1.09667	0.693322
I	Contig11312	---NA---	-3.57	0.0442354	-1.18	0.949094	-1.45	0.597556
I	Contig11436	probable polygalacturonase non-catalytic subunit jp650-like	-13.41	0.000111	1.45667	0.472184	1.52333	0.44341
I	Contig11614	---NA---	-3.635	0.0418287	-0.005	1.08816	1.15	0.940044
I	Contig11862	tetraspanin-8-like	-8.40833	0.00217091	-1.625	0.382795	-0.0233333	1.0518
I	Contig12017	---NA---	-4.93333	0.0172875	-1.81	0.272857	-1.38	0.662357
I	Contig12072	glucomannan 4-beta-mannosyltransferase 9-like	-4.32667	0.0257434	1.45667	0.282544	-1.13	0.929404
I	Contig12156	quinone oxidoreductase-like protein chloroplastic-like	-17.5667	0	-1.04	0.825729	-1.08	1.09096
I	Contig12225	transferrin-like protein isoform 1	-5.14667	0.015379	-1.67667	0.410271	-1.65	0.347063
I	Contig12255	2-alkenal reductase (nadp(+)-dependent)-like	-3.56333	0.0430042	-1.85	0.229091	-1.3	0.646134
I	Contig12309	probable inactive leucine-rich repeat receptor-like protein kinase at1g66830-like	-5.51667	0.0107935	-1.15333	0.969414	1.11	1.05524
I	Contig12329	protein transparent testa 12-like	-6.50833	0.00668155	-0.346667	0.933767	-0.375	1.03423
I	Contig12342	microtubule-associated protein rp eb family member 1c-like	-4.18667	0.0298843	-1.62	0.449413	-1.68	0.338715
I	Contig12396	e3 ubiquitin-protein ligase rha1b-like	-4.385	0.027852	-1.375	0.675747	-1.165	1.0014
I	Contig12421	transcription factor bhlh63-like	-3.54	0.0467023	-1.39	0.783924	-1.07	1.06738
I	Contig12468	aquaporin nip1-1-like	-8.81	0.00136307	-1.09	1.11839	2.24667	0.0879659
I	Contig12720	Uncharacterized protein TCM_007583	-7.61667	0.00328001	-1.37	0.679796	1.30667	0.722483
I	Contig12818	65-kda microtubule-associated protein 1-like	-4.83667	0.018555	-1.06333	0.927769	-0.4	1.03006
I	Contig12977	gdsl esterase lipase at5g45910-like	-7.52	0.00346501	-1.17333	0.751633	-1.14667	0.933063
I	Contig13084	udp-glucuronate:xylan alpha-glucuronosyltransferase 1-like	-3.6	0.0417636	-2.06	0.173804	-1.35	0.690289
I	Contig13210	---NA---	-3.68	0.0412028	1.14333	0.974258	1.39333	0.567879
I	Contig13341	wat1-related protein at5g07050-like	-9.04667	0.00135141	1.33667	0.159858	2.03333	0.10993
I	Contig13427	protein scar2-like	-4.44333	0.022702	-1.75	0.306231	-1.57333	0.453263
I	Contig13462	purple acid phosphatase 18-like	-3.54	0.0429524	-1.35333	0.673372	-1.34667	0.627367
I	Contig13473	uncharacterized loc101213469	-6.23	0.00659217	-1.03667	1.10506	1.57	0.337221
I	Contig13519	protein spiral1-like 5	-7.73333	0.00284619	1.64	0.378817	1.09333	1.03493
I	Contig13528	---NA---	-8.99333	0.0013936	-1.07667	1.03459	1.48	0.514857
I	Contig13611	beta-xylosidase alpha-l-arabinofuranosidase 2-like	-4.92333	0.0161997	0.35	1.07751	1.38667	0.563633
I	Contig13632	---NA---	-3.7	0.0428059	-1.495	0.497167	-1.365	0.65323
I	Contig13643	intracellular protein transport protein uso1 isoform x1	-3.37	0.0495928	-1.8	0.253265	-1.39	0.652603
I	Contig13731	peptidoglycan-binding domain-containing protein	-14.3833	0	1.40667	0.43349	1.82333	0.201305
I	Contig13781	---NA---	-12.2533	0.00021	-1.08333	1.00992	1.08667	0.884523
I	Contig13810	son of sevenless	-4.68	0.0203921	1.09333	0.976949	1.29667	0.672097
I	Contig14042	f-box protein at2g27310-like	-4.28667	0.0290137	-1.5	0.501309	-1.36	0.713669
I	Contig14147	---NA---	-4.80667	0.0192465	-1.30667	0.736135	-1.24333	0.781854
I	Contig14518	uncharacterized loc101203417	-3.385	0.0488068	-1.145	1.02355	1.135	1.02157
I	Contig14527	---NA---	-8	0.00257725	-1.52333	0.506712	-1.52	0.507137
I	Contig14639	auxin-responsive family protein	-6.34667	0.00689349	-1.49333	0.504036	-1.42333	0.659524
I	Contig14889	probable receptor-like protein kinase at1g11050-like	-5.82333	0.00981579	-1.73	0.303672	-1.29667	0.730885
I	Contig15016	disease resistance response protein 206-like	-5.01	0.0163814	1.09667	1.07641	-1.24	0.80639
I	Contig15020	---NA---	-3.85	0.0385383	-1.40167	0.625772	-1.35	0.675499
I	Contig15107	---NA---	-5.85333	0.00994183	-1.76	0.30349	-1.46	0.603284
I	Contig15188	---NA---	-3.47	0.0459714	-1.02333	1.10306	0.336667	1.12138
I	Contig15357	---NA---	-3.375	0.0497668	-1.105	0.953962	-2.905	0.0391044
I	Contig15411	transcription factor bhlh68	-4.69	0.0205937	-1.12333	1.07151	0.313333	1.06154
I	Contig15476	---NA---	-3.66	0.0472955	-1.48	0.545732	-1.22	0.933647
I	Contig15489	---NA---	-5.33667	0.0133843	-1.36333	0.51869	-1.15667	0.850604
I	Contig15500	kda proline-rich	-5.74333	0.00976483	1.28	0.60254	1.31667	0.412936
I	Contig15575	probable fructokinase-4-like	-2.54	0.105996	2.69	0.04656	-1.05	1.02068
I	Contig15686	---NA---	-9.99333	0.000649	1.15	0.841628	1.34	0.576409
I	Contig15711	---NA---	-4.21	0.027471	-1.70333	0.328674	-1.28333	0.760966
I	Contig15802	---NA---	-5.36333	0.0115537	-0.343333	1.09332	0.376667	1.1168
I	Contig15947	---NA---	-7.76333	0.00165572	-1.26333	0.46793	1.22667	0.511805
I	Contig15981	---NA---	-3.935	0.0400007	-1.195	0.920759	-1.105	0.959467
I	Contig16089	tetraspanin-10 isoform x1	-4.04333	0.033424	1.13667	0.921189	1.02333	1.12
I	Contig16100	1-aminocyclopropane-1-carboxylate oxidase	-4.80667	0.0180415	2.54	0.0432692	2.44667	0.0387901
I	Contig16419	---NA---	-13.4467	9.8e-05	1.55333	0.305046	-0.453333	0.827125
I	Contig16423	---NA---	-11.73	0.000302	1.43333	0.380018	1.74333	0.227362
I	Contig16555	l-gulonolactone oxidase-like	-4.66333	0.0181985	-1.30333	0.74252	-1.45333	0.506669
I	Contig16589	rna-dependent rna polymerase 2-like	-5.12667	0.0157967	-1.44	0.56491	-0.523333	0.877658
I	Contig17513	minor allergen alt a 7-like	-7.31667	0.00392365	1.22	0.515262	1.20667	0.811285
I	Contig17911	---NA---	-4.53667	0.022255	1.09667	0.884542	1.39333	0.574742
I	Contig17928	hypothetical protein POPTR_0001s27420g	-5.77	0.00959615	-1.23333	0.874907	1.49	0.464379
I	Contig18236	indole-3-acetate o-methyltransferase 1-like	-3.67667	0.0366444	1.16	0.968043	1.43667	0.478706
I	Contig18266	microtubule-associated protein tortifolia1-like	-6.04667	0.00828164	-1.86667	0.22368	-1.33333	0.649217
I	Contig18562	---NA---	-4.7	0.0177501	-1.14	0.979949	-3.20333	0.0276196
I	Contig18569	remorin-like	-3.66333	0.0392504	-1.95333	0.203796	-1.91667	0.169071
I	Contig18690	---NA---	-5.59333	0.0119889	-1.23333	0.707282	1.22667	0.829901
I	Contig18848	protein casp-like	-10.1367	0.000418	2.00667	0.205443	1.87333	0.167684
I	Contig18979	universal stress protein a-like protein	-10.5333	0.000358	1.63	0.428168	1.58	0.342427
I	Contig19183	probable auxin efflux carrier component 1c-like	-6.81333	0.00564275	-1.11	1.06133	1.24333	0.801792
I	Contig19457	xyloglucan endotransglucosylase hydrolase protein 9-like	-14.6067	0	-1.41	0.655077	-1.31333	0.678154
I	Contig19504	---NA---	-12.3117	0.000213	-1.05167	1.03257	1.13167	0.900538
I	Contig19681	---NA---	-3.87333	0.0339215	-1.17667	0.877469	-0.36	1.11292
I	Contig19989	hypothetical protein AMTR_s00175p00040470	-4.32	0.025474	-1.53	0.495136	-1.53333	0.507079
I	Contig20169	peroxidase 63-like	-3.45	0.0472263	-1.49	0.474991	-1.12	1.08049
I	Contig20219	leucine-rich repeat-containing protein 50	-3.96	0.0331782	-1.34	0.756103	-1.135	0.968849
I	Contig20721	cellulose synthase a catalytic subunit 3	-3.87	0.0364027	-1.11	1.08664	1.08	1.11037
I	Contig20777	---NA---	-5.17	0.0141136	1.23333	0.772144	1.52	0.390654
I	Contig20941	nac domain containing protein 75 isoform 1	-3.535	0.0451542	-1.515	0.476083	-1.155	0.944332
I	Contig20951	uncharacterized loc101212597	-8.76	0.000999	1.44667	0.626462	1.50667	0.420011
I	Contig21020	acid phosphatase 1-like	-5.64333	0.0103342	1.43333	0.657627	1.61667	0.279983
I	Contig21097	mediator of rna polymerase ii transcription subunit 8	-3.79	0.0418262	1.31333	0.824197	1.35667	0.54684
I	Contig21184	lrr receptor-like serine threonine-protein kinase erl1-like	-3.87333	0.0345339	-1.54333	0.439195	-0.433333	0.94954
I	Contig21248	protein elf4-like 4	-3.88	0.0437478	-1.12	1.00773	1.44	0.505082
I	Contig21427	laccase-11-like	-5.52667	0.0120792	-1.63	0.369654	-1.71667	0.448691
I	Contig21578	disease resistance response protein 206-like	-7.55667	0.00332515	-1.25333	0.83026	1.25667	0.773418
I	Contig21583	protein n-lysine methyltransferase mettl21a-like	-3.76	0.0359599	-1.46333	0.566075	-1.73333	0.243915
I	Contig21869	extracellular ribonuclease le-like	-5.50333	0.00873329	-1.87333	0.258216	-1.09	0.829887
I	Contig21873	protein walls are thin 1-like	-4.50667	0.0227137	-1.28667	0.886724	1.21333	0.835446
I	Contig22218	saur family protein	-3.57333	0.0373822	1.15	0.777829	-1.16	0.992124
I	Contig22228	1-phosphatidylinositol 3-phosphate 5-kinase-like	-5.37333	0.014003	1.67	0.303687	1.20333	0.916589
I	Contig22430	---NA---	-3.33	0.0460753	-1.2	0.921148	-1.29	0.767298
I	Contig22801	---NA---	-7.96667	0.00249466	1.03333	1.12838	1.27667	0.753899
I	Contig22879	---NA---	-4.54	0.0214432	-1.74667	0.309763	-1.05333	0.941572
I	Contig22900	---NA---	-4.09	0.023965	0.075	0.964072	-1.035	1.11963
I	Contig23345	---NA---	-3.87	0.0341967	1.12333	1.0339	1.23667	0.893826
I	Contig23475	---NA---	-3.63	0.0441289	-1.345	0.684192	-1.305	0.693072
I	Contig23493	---NA---	-10.1533	0.000661	1.32667	0.52622	1.95667	0.157115
I	Contig23601	---NA---	-4.26833	0.0244448	1.23667	0.649021	1.19333	0.759424
I	Contig24066	oligopeptide transporter 2-like	-4.52333	0.0137499	-1.59	0.452383	0.34	0.89072
I	Contig24067	awpm-19-like family protein	-3.66	0.0421371	-2.16	0.157094	-1.36	0.664174
I	Contig24115	---NA---	-3.43	0.0441616	2.53167	0.0422353	1.485	0.418909
I	Contig24499	---NA---	-9.06	0.00139695	1.06667	1.11766	-1.14667	0.977712
I	Contig24515	---NA---	-3.43	0.0493927	1.18	1.0726	1.16	1.07628
I	Contig27909	---NA---	-4.97	0.0167908	-2.01	0.189676	-1.49667	0.504707
I	Contig28275	---NA---	-6.66	0.00524144	1.27333	0.597278	1.53	0.384865
I	Contig30298	---NA---	-4.85	0.0186008	-1.24333	0.929712	1.10333	0.865572
I	Contig33294	---NA---	-4.41	0.0223542	-1.44667	0.617002	-1.46	0.50709
I	Contig33639	---NA---	-3.62667	0.0407525	-1.31667	0.665875	1.23667	0.827687
I	Contig36816	---NA---	-3.49	0.04213	1.23	0.976194	1.5	0.420298
I	Contig37944	---NA---	-11.1467	0.000362	-0.34	1.11855	1.22333	0.841864
I	Contig38537	---NA---	-4.82333	0.0184575	-1.40333	0.599925	-1.41333	0.633203
I	Contig39660	---NA---	-6.23833	0.00659061	1.41167	0.659343	1.49167	0.434866
I	Contig40572	---NA---	-5.11333	0.0137178	-1.31	0.733282	-1.37167	0.588141
I	Contig40747	---NA---	-5.37333	0.0118356	1.11667	0.804485	0.503333	0.937837
I	Contig42060	---NA---	-3.47	0.0407967	-1.68333	0.393927	1.10333	1.05549
I	Contig42174	---NA---	-5.37	0.0101307	-1.65	0.376419	1.12	1.0648
I	Contig44686	---NA---	-3.81	0.0326543	1.1	1.10044	-1.21	0.9162
I	Contig44841	---NA---	-3.94667	0.040791	-2.44333	0.113269	1.31667	0.695302
I	PcontortaActin		-6.785	0.00556068	1.23167	0.900972	1.48333	0.448707
I	Ppnisotig00770	glycosyl hydrolase family 10 protein carbohydrate-binding domain-containing protein isoform 2	-4.33333	0.0253787	-1.63333	0.356051	-1.48667	0.503319
I	Ppnisotig01389	mannan endo- -beta-mannosidase 7-like	-7.72333	0.00321123	-1.57667	0.418646	1.18333	0.936682
I	Ppnisotig04562	rna-binding protein 24-like	-4.75667	0.0183794	-1.38667	0.625663	1.19	0.889538
I	Ppnisotig05615	inositol-3-phosphate synthase	-3.69333	0.0363416	1.42667	0.564721	-1.26667	0.75694
I	Ppnisotig05961	auxin-responsive protein iaa33	-11.2267	0.000341	2.08	0.147282	1.95333	0.108909
I	Ppnisotig06726	ring-h2 finger protein atl67-like	-4.19333	0.0282866	-1.12667	0.914037	-1.28333	0.74156
I	Ppnisotig07071	probable glutamate carboxypeptidase 2	-5.46	0.0110301	-1.35333	0.684038	-0.4	1.06747
I	Ppnisotig07366	s-adenosyl-l-methionine-dependent methyltransferases superfamily protein	-7.75667	0.0022846	1.40667	0.733605	1.25667	0.836639
I	Ppnisotig07488	inactive protein kinase selmodraft_444075-like	-4.67333	0.0200773	-1.78333	0.284429	-1.25	0.853207
I	Ppnisotig07577	thermospermine synthase acaulis5-like	-14.1733	0	-1.62	0.417225	1.51	0.453745
I	Ppnisotig08967	probable calcium-binding protein cml25	-3.55667	0.0456421	-1.50667	0.534309	-1.80667	0.191611
I	Ppnisotig09049	beta-xylosidase alpha-l-arabinofuranosidase 2-like	-4.13333	0.0294635	1.04333	1.05774	1.44	0.50658
I	Ppnisotig09885	protein transparent testa 12-like	-6.99333	0.00476575	-1.03667	0.976403	-0.353333	1.05765
I	Ppnisotig10192	probable inactive leucine-rich repeat receptor-like protein kinase at1g66830	-5.57667	0.0110457	-1.17667	0.935453	-0.353333	1.03761
I	Ppnisotig10975	protein eceriferum 26-like	-4.04333	0.0268504	-1.51333	0.540411	-0.34	1.12486
I	Ppnisotig11348	actin	-9.33	0.000955	1.57333	0.367697	1.75	0.177681
I	Ppnisotig12392	PREDICTED: uncharacterized protein LOC101294995	-3.55	0.0462755	-1.32	0.639748	-1.585	0.39225
I	Ppnisotig13201	rna-dependent rna polymerase 6-like	-3.79	0.0401244	-1.17	0.986375	-1.1	1.09202
I	Ppnisotig13205	soluble secretory phospholipase a2 receptor	-3.79333	0.0431278	-1.19667	0.881479	1.55333	0.345936
I	Ppnisotig13976	probable inactive leucine-rich repeat receptor-like protein kinase at1g66830	-5.66667	0.0104172	-1.15667	0.926784	-1.05667	1.12477
I	Ptactin1		-3.36	0.0497814	1.12	1.09448	1.14	1.08254
J	Contig00845	cytochrome p450 78a5-like	-2.63333	0.136712	-4.85667	0.0141481	-4.85	0.00920791
J	Contig00960	---NA---	-7.53333	0.00228668	-8.87333	0.000942	-5.62	0.00442428
J	Contig01175	probable calcium-binding protein cml25-like	-2.31333	0.158356	-15.8167	0	-6.08333	0.00380321
J	Contig01879	dehydration-responsive protein rd22-like	-6.20667	0.00612669	-13.3367	0	-6.20667	0.00190753
J	Contig08361	aquaporin pip2-7	-9.31667	0.000865	-4.49	0.0162892	-3.93667	0.0339425
J	Contig08365	aquaporin pip2-1-like	-7.92	0.00195093	-5.29333	0.00679629	-4.45	0.0197855
J	Contig09608	bifunctional inhibitor lipid-transfer protein seed storage 2s albumin superfamily protein	-12.7467	0.000163	-4.45333	0.0291211	-2.49333	0.10009
J	Contig11877	peroxidase 4-like	-6.84333	0.00517873	-5.42333	0.00633616	-5.05667	0.00964189
J	Contig13457	abscisic stress-ripening protein 1-like	-54.2367	0	-5.71	0.00696826	-7.90333	0.00091
J	Contig13782	---NA---	-9.95	0.000555	-2.97333	0.14503	-1.81333	0.249482
J	Contig13930	---NA---	-4.49	0.0253553	-3.74	0.0256747	-3.53667	0.03074
J	Contig13964	thaumatin-like	-3.17333	0.0711578	-3.26333	0.0374552	-5.21	0.00643618
J	Contig16152	xyloglucan endotransglycosylase family protein	-9.68	0.000508	-6.45333	0.00449129	-7.81667	0.00129047
J	Contig38804	aquaporin pip2-1	-6.45	0.00586112	-3.39667	0.0489508	-3.77	0.0384223
K	Contig08604	---NA---	-1.39	0.82162	-8.1	0.0101696	-15.27	0.000417
K	Contig10110	xyloglucan galactosyltransferase katamari1-like	-1.25333	1.01125	-5.56	0.0429703	-6.47333	0.00250097
K	Contig11855	galactan synthase 1	-1.605	0.540251	-8.21333	0.00984092	-29.9033	0
K	Contig12945	germin-like protein 2-1-like	0.346667	1.16373	-9.18333	0.00625714	-18.6433	0
K	Contig17480	laccase-17-like	-1.24667	0.940157	-8.03333	0.00686753	-31.3367	0
L	Contig00050	---NA---	1.32	0.853158	-1.53333	0.490861	-4.52667	0.0120479
L	Contig00055	---NA---	-3.13667	0.0633357	-4.48333	0.0103415	-2.83667	0.0813313
L	Contig00211	probable serine threonine-protein kinase wnk11-like	1.03667	1.07588	-5.37	0.0132146	-2.31667	0.0844798
L	Contig00260	cellulose synthase a catalytic subunit 4	-8.74333	0.00167401	-1.96	0.227368	-1.96	0.189092
L	Contig00270	anthocyanidin reductase-like	-3.52	0.0499377	-1.9	0.25522	-1.83	0.25409
L	Contig00351	vignain-like	-10.45	0.000463	-1.18667	0.958865	-1.62	0.409018
L	Contig00477	blue copper	-10.74	0.000377	-1.51667	0.468886	-2.04	0.177582
L	Contig00654	cellulose synthase a catalytic subunit 3	-8.7	0.00164827	-1.86333	0.260894	-1.57333	0.53687
L	Contig00729	f-box protein at4g35930-like	-1.315	0.900209	-2.12	0.157275	-3.045	0.0461971
L	Contig00841	protein yls9	-7.605	0.00296181	-1.48167	0.436201	-1.54333	0.351252
L	Contig00998	cell number regulator 1-like	-1.23667	1.00392	-4.50333	0.0172451	-1.5	0.47151
L	Contig01183	heavy metal-associated isoprenylated plant protein 26-like	-2.29333	0.170241	-3.67	0.046385	-3.10667	0.0281275
L	Contig01351	peptide transporter ptr3-a-like	1.3	0.83812	-2.665	0.154113	-2.845	0.0445318
L	Contig01365	bag family molecular chaperone regulator 6-like	1.08	1.10187	-3.74667	0.0298593	-0.413333	0.726233
L	Contig01405	protein cobra-like	-6.73667	0.00591899	-2.05667	0.197195	-2.27	0.0877715
L	Contig01406	cytochrome p450 704c1-like	-9.83333	0.00088	-2.11333	0.159298	-1.41333	0.605785
L	Contig01442	probable leucine-rich repeat receptor-like protein kinase at1g35710-like	-1.52333	0.571909	-1.52333	0.564781	-3.44	0.0294437
L	Contig01481	mannose-binding lectin superfamily protein	-1.96	0.240462	-4.05	0.0385474	-2.51	0.0625489
L	Contig01594	aldehyde dehydrogenase family 3 member f1-like	-7.94333	0.00227505	-2.54667	0.101395	-3.1	0.0372501
L	Contig01632	aspartic proteinase nepenthesin-1-like	-8.6	0.00176828	-1.55333	0.437728	-1.41333	0.490238
L	Contig01645	---NA---	-8.87	0.00152593	-1.77667	0.345037	-1.76667	0.299102
L	Contig01681	transcription factor tcp14-like	-4.28333	0.0236821	-2.24333	0.13626	-2.01167	0.146779
L	Contig01742	---NA---	-1.37833	0.785533	-4.49833	0.0276456	-2.1	0.143838
L	Contig01884	choline-phosphate cytidylyltransferase b-like	-1.57667	0.489479	-1.14333	1.03854	-3.4	0.0287737
L	Contig01914	chitinase-like protein 1	-8.72667	0.00160399	-2.17333	0.153579	-2.17333	0.16215
L	Contig01916	xyloglucan glycosyltransferase 4-like	-1.45333	0.705672	-1.35667	0.602015	-4.36	0.0124007
L	Contig01978	delta-like protein 3-like	-6.62333	0.00566579	-1.81333	0.30743	-1.75	0.270045
L	Contig02093	hypothetical protein AMTR_s00009p00243860	-3.52	0.0494484	-2.05	0.18548	-1.62	0.392228
L	Contig02140	e3 ubiquitin-protein ligase rha1b-like isoform 3	1.38667	0.717021	-4.01667	0.0211387	-3.80333	0.0181394
L	Contig02311	probable leucine-rich repeat receptor-like protein kinase at5g49770-like	-10.7	0.000478	-1.54667	0.471052	-0.576667	0.744945
L	Contig02520	plasma membrane-associated cation-binding protein 1-like	-4.58333	0.0162293	-2.63333	0.0854448	-1.90667	0.167931
L	Contig02735	cell wall integrity and stress response component 4-like	-8.94333	0.0012657	-1.61333	0.400151	-1.67	0.373036
L	Contig02798	uncharacterized loc101210414	-1.25167	0.993203	-1.78	0.29163	-5.05833	0.00695068
L	Contig02909	mannose-1-phosphate guanyltransferase alpha-like	-7.31333	0.00397307	-1.88	0.24562	-1.53	0.53382
L	Contig02998	probable receptor-like protein kinase at1g49730-like	-3.46	0.0411091	-3.25	0.0372985	-8.04	0.00101207
L	Contig03151	peptidoglycan-binding domain-containing family protein	-3.69	0.0447069	-2.82	0.0629214	-2.94	0.0475613
L	Contig03222	glutaredoxin-c1-like	-3.67667	0.0491831	-2.32	0.128571	-1.94333	0.182331
L	Contig03377	---NA---	-8.15667	0.00259823	-1.94667	0.233937	-1.54667	0.555694
L	Contig03505	---NA---	-1.336	0.852681	-6.27	0.0200152	-4.33333	0.0131119
L	Contig03783	---NA---	-2.43	0.125804	-3.44	0.0329795	-1.44	0.613037
L	Contig03857	---NA---	-1.93	0.371329	-5.2225	0.0178009	-2.335	0.139178
L	Contig03981	---NA---	-2.36	0.164221	-3.38	0.0417743	-1.395	0.49789
L	Contig04100	metacaspase-1-like	-1.19	1.03903	-6.81333	0.00355701	-3.12333	0.0298968
L	Contig04270	3beta-hydroxysteroid-dehydrogenase decarboxylase isoform 2-like	-4.69333	0.0196824	-2.30667	0.133471	-2.12333	0.122259
L	Contig04545	partial	1.17	1.02333	-1.79	0.0283819	-3.38	0.0108165
L	Contig04992	dynein light cytoplasmic-like	-1.48	0.625542	-1.415	0.633965	-2.95	0.0432529
L	Contig05097	lysine histidine transporter 1-like	-7.80143	0.00721532	-1.82286	0.335675	-1.46571	0.522229
L	Contig05410	pectinesterase 2-like	-1.18	1.0924	-7.85	0.00160714	-3.98667	0.0140676
L	Contig05430	mate efflux family protein 5-like	-1.3975	0.770587	-3.4975	0.0466835	-2.7075	0.0497253
L	Contig05496	partial	-5.92333	0.00920956	-1.79	0.262991	-1.64	0.320696
L	Contig05551	probable wrky transcription factor 51-like	-2.28	0.192858	-3.39167	0.0351653	-2.22833	0.154001
L	Contig05924	tubulin beta-1 chain-like	-7.3	0.00364691	-2.5	0.10748	-2.19	0.100011
L	Contig06976	calmodulin-like protein 3-like	-0.39	1.17048	-1.78	0.315337	-3.67667	0.0231576
L	Contig07073	auxin-repressed kda	-3.88333	0.0344834	-5.11	0.00658643	-2.78	0.0844214
L	Contig07261	gibberellin-regulated protein 1-like	1.65667	0.425936	-9.82333	0	-4.05667	0.0131274
L	Contig07365	protein yls7-like	-10.5333	0.000542	-1.91	0.223823	-1.72333	0.270964
L	Contig07406	protein kinase chloroplast	-1.12333	1.14602	-3.64667	0.0364509	-2.79667	0.0456441
L	Contig07624	---NA---	-3.17667	0.0596359	-3.99333	0.0175793	-2.03333	0.124639
L	Contig07654	e3 ubiquitin-protein ligase rha1b-like	-5.90333	0.00846533	-2.29	0.130771	-1.71667	0.236162
L	Contig07821	---NA---	-3.65667	0.0384745	-2.21	0.181786	-1.89	0.215504
L	Contig07892	flavonol synthase flavanone 3-hydroxylase-like	-2.055	0.213087	1.1	1.08236	-3.05	0.036541
L	Contig07955	---NA---	1.185	1.01717	-1.69	0.042666	-3.29	0.0382994
L	Contig08009	p-loop containing nucleoside triphosphate hydrolases superfamily protein	-4.135	0.0318509	-2.04833	0.187515	-2.46	0.0659171
L	Contig08017	probable galacturonosyltransferase-like 7-like	-1.45833	0.66123	-2.51167	0.123195	-5.41833	0.00502784
L	Contig08372	---NA---	-1.98	0.259969	-3.19	0.0424423	-1.59333	0.378268
L	Contig08427	trichohyalin isoform x1	-3.702	0.0432674	-2.006	0.193551	-1.748	0.288145
L	Contig08629	---NA---	-1.85	0.389815	-3.76	0.04	-1.87	0.280393
L	Contig08768	---NA---	-5.01333	0.0145398	-5.10667	0.0067928	-3.08667	0.0303848
L	Contig08794	subtilisin-like protease-like	-1.25333	1.03565	-6.89667	0.0062164	-2.87	0.0425963
L	Contig08959	subtilisin-like protease-like	-1.29333	0.908497	-7.80667	0.00450088	-2.73333	0.061069
L	Contig09025	xyloglucan endotransglucosylase hydrolase protein 9-like	-7.61333	0.00264554	-6.04	0.00468018	-3.76667	0.022442
L	Contig09037	high-affinity nitrate transporter -like	-1.72	0.403173	-6.09	0.00652789	-4.95	0.00731984
L	Contig09071	geraniol 8-hydroxylase-like	-1.7	0.430952	-2.01667	0.212666	-2.74	0.0429697
L	Contig09119	adipocyte plasma membrane-associated	-1.43	0.772955	-4.76667	0.0139951	-2.70333	0.0489056
L	Contig09120	adipocyte plasma membrane-associated	-1.74667	0.373991	-4.99667	0.0121679	-3.20667	0.0255435
L	Contig09135	fh protein interacting protein fip2-like	-1.335	0.847882	-3.8	0.029843	-1.75	0.206926
L	Contig09318	hydroxyproline-rich glycoprotein family isoform 2	1.53	0.549593	-4.35	0.0431773	1.19	0.49532
L	Contig09321	---NA---	-0.9025	1.10006	-5.88333	0.00644333	-2.18333	0.10453
L	Contig09441	---NA---	-1.50333	0.58597	-4.26333	0.0315199	-2.675	0.0463421
L	Contig09630	---NA---	-5.58	0.0112544	-1.91	0.300194	-2.73	0.0432249
L	Contig09631	heavy metal-associated isoprenylated plant protein 26-like	-1.53333	0.689656	-4.16667	0.0306865	-2.23667	0.125693
L	Contig09682	laccase-17-like	-6.12667	0.00797592	-2.52667	0.10053	-2.24	0.1816
L	Contig09723	cytochrome p450 cyp736a12-like	-7.02	0.00466721	-1.57667	0.475496	-1.39	0.325507
L	Contig10208	---NA---	-4.66333	0.0192718	-2.19	0.157761	-1.89	0.274589
L	Contig10360	---NA---	-9.23333	0.00125206	-2.42	0.116083	-1.68667	0.356872
L	Contig10700	auxin-induced protein 5ng4-like	-3.67	0.0419384	-2.86	0.118344	-1.215	0.752773
L	Contig10707	probable purine permease 11-like	-1.7	0.408444	-3.94333	0.0311961	-2.24667	0.117404
L	Contig10885	nitrilase-associated protein	-6.49667	0.00591443	-1.29333	0.512703	-1.75667	0.316654
L	Contig11149	tmv resistance protein n-like	-1.64	0.439162	-2.07333	0.179719	-3.26	0.03295
L	Contig11170	hypothetical protein POPTR_0017s02580g	-2.23333	0.162625	-2.07667	0.171796	-3.48	0.0258401
L	Contig11225	---NA---	-2.65	0.0955458	-4.34333	0.0242558	-2.81	0.0392713
L	Contig11347	---NA---	-3.48	0.0462158	-2.445	0.116163	-2.22	0.150735
L	Contig11410	protein yls7-like	-7.55333	0.00339805	-1.4	0.564161	-1.46667	0.468297
L	Contig11422	desiccation protectant protein lea14 homolog	-1.41	0.759358	-4.22	0.0298518	-1.02	1.129
L	Contig11633	---NA---	-2.5	0.162945	-4.1	0.0264055	-2.21667	0.0898275
L	Contig11987	serine threonine-protein kinase pbs1-like	-3.88	0.0361657	-1.74	0.29223	-1.58333	0.483874
L	Contig12050	transcription factor myb46-like	-9.05	0.00126256	-2.05	0.180575	-2.11333	0.217374
L	Contig12220	1-phosphatidylinositol phosphodiesterase-related family protein	-3.93667	0.0367491	-2.13333	0.170377	-2.32333	0.0803023
L	Contig12387	protein iq-domain 1-like isoform x1	-8.50333	0.00204136	-2.17	0.165833	-2.07	0.13908
L	Contig12490	protein aig1-like	-1.45667	0.670466	-3.92	0.0380683	-2.87	0.0367101
L	Contig12510	pathogen-related	-1.72333	0.444121	-3.06333	0.043087	-2.25333	0.10882
L	Contig12514	---NA---	-9.36333	0.001236	-2.14	0.166059	-1.34667	0.328747
L	Contig12551	uncharacterized loc101210213	-1.61333	0.488539	-2.90667	0.0621489	-4.98667	0.00789978
L	Contig12596	---NA---	-1.035	1.16117	-1.22	0.818267	-2.88	0.0392847
L	Contig12688	gibberellin-regulated protein 9	-1.73667	0.392062	-3.66667	0.036576	-1.32	0.531992
L	Contig12739	expansin-like a1-like	1.33	0.880222	-6.88333	0.0037418	-2.71333	0.0928003
L	Contig12765	qwrf motif-containing protein 8-like	-3.77333	0.0416674	-1.98667	0.216487	-1.92	0.184958
L	Contig12853	peroxidase 27-like	-8.68	0.00163269	-2.30667	0.168135	-3.9	0.0179669
L	Contig13011	laccase-11-like	-4.31667	0.0240232	-2.66	0.0828765	-1.99333	0.180188
L	Contig13017	---NA---	-1.3	0.889432	-1.86	0.279713	-2.79	0.0433287
L	Contig13027	mediator of rna polymerase ii transcription subunit	-1.85667	0.33631	-2.45667	0.109403	-5.60667	0.00462437
L	Contig13067	---NA---	-6.86667	0.00478748	-3.47	0.0346634	-3.51	0.02485
L	Contig13135	---NA---	-6.96	0.00427516	-1.74333	0.334699	-1.64667	0.367208
L	Contig13449	---NA---	-1.04	1.15731	-1.15	1.01622	-3.04	0.0482375
L	Contig13461	sulfate transporter -like	-12.75	7.41e-05	-3.2	0.0380244	-2.35333	0.0897237
L	Contig13491	PREDICTED: uncharacterized protein LOC100852693	-5.55667	0.0115599	-1.53667	0.405187	-1.65667	0.409068
L	Contig13565	---NA---	-1.415	0.71829	-1.46	0.542827	-3.39	0.0259105
L	Contig13768	saur-like auxin-responsive protein	-1.84	0.319463	-3.045	0.0441959	-2.76	0.049481
L	Contig13778	probable polygalacturonase at1g80170-like	-7.04	0.00488869	-1.53	0.449428	-1.65	0.354241
L	Contig13882	dentin sialophospho	-6.82	0.0052308	-2.2	0.150268	-2.51667	0.0665595
L	Contig14088	---NA---	-3.74	0.0391495	-2.51	0.108494	-2.32	0.0985004
L	Contig14099	late cornified envelope protein 1e	-2.33	0.179272	-3.77667	0.0229893	-3.87667	0.0155324
L	Contig14111	---NA---	-3.99333	0.0330083	-3.9	0.0192108	-2.86	0.0396636
L	Contig14132	non-specific lipid-transfer protein 2-like	-2.555	0.115883	-3.66	0.0352794	-1.67	0.333666
L	Contig14134	---NA---	-1.63667	0.551258	-9.5	0	-3.11667	0.0351652
L	Contig14477	---NA---	-10.08	0.00091	-2.38	0.120427	-2.14667	0.119762
L	Contig14499	---NA---	-7.05333	0.00465046	-2.27333	0.134826	-1.77667	0.342101
L	Contig14772	laccase-4-like	-9.99	0.000689	-2.17667	0.1514	-1.70333	0.254277
L	Contig14866	PREDICTED: uncharacterized protein LOC100794998	-5.20333	0.015022	-2.07667	0.169239	-1.87333	0.163245
L	Contig14964	---NA---	-1.43	0.686391	-1.37	0.621907	-3.06	0.0479385
L	Contig15137	---NA---	-3.63	0.0451982	-1.895	0.219151	-1.61	0.381344
L	Contig15274	bon1-associated protein 2-like	1.215	0.992948	-1.87	0.275393	-3.56	0.0237692
L	Contig15321	---NA---	-3.65	0.0482797	-1.85	0.26144	-1.98	0.154008
L	Contig15344	myosin heavy chain-related protein	-6.26333	0.00693428	-1.77333	0.303904	-1.72	0.256563
L	Contig15371	e3 ubiquitin-protein ligase sinat3-like	-1.07333	1.16437	-1.26333	0.804558	-4.24333	0.0120778
L	Contig15443	extracellular ribonuclease le-like	-11.11	0.000504	-1.69667	0.39165	-1.44	0.546931
L	Contig15496	---NA---	-3.755	0.0407018	-2.525	0.10379	-1.96	0.214411
L	Contig15529	ring-h2 finger protein atl46-like	-7.77	0.00276512	-1.55333	0.445629	-1.24	0.610415
L	Contig15539	---NA---	-5.53333	0.0119728	-2.01	0.214243	-1.95333	0.15419
L	Contig15554	histone -like	-1.5	0.592737	-3.14	0.0405168	-1.58	0.385919
L	Contig15633	---NA---	-4.90333	0.017906	-1.86333	0.267266	-1.86667	0.228499
L	Contig15790	---NA---	-1.05	1.17574	-4.15	0.0310144	-2.15	0.114191
L	Contig16330	---NA---	-4.31	0.0225624	-3.16	0.0407257	-2.41	0.12392
L	Contig16463	---NA---	-3.71667	0.0433283	-4.45333	0.0273969	-3.61	0.0450607
L	Contig17098	dna polymerase zeta catalytic	-2.53333	0.168165	-7.92667	0.00205953	-2.26667	0.109757
L	Contig17588	protein suppressor of npr1- constitutive 1-like	-1.52333	0.596829	-2.33667	0.128671	-5.63	0.00428001
L	Contig17590	adp-ribosylation factor gtpase-activating protein agd12-like	-1.13333	1.14599	-4.31	0.0236292	-3.47333	0.037631
L	Contig17831	---NA---	-1.775	0.340662	-3.295	0.0433976	-2.175	0.120991
L	Contig17876	expansin-like a1-like	1.33667	0.811465	-6.19667	0.00796868	-2.58667	0.105191
L	Contig18230	serine threonine-protein kinase wnk1-like	-0.35	1.18059	-5.34	0.0108691	-2.69	0.0468462
L	Contig18278	3beta-hydroxysteroid-dehydrogenase decarboxylase isoform 2	-4.62333	0.0190902	-2.18333	0.152728	-2.03667	0.185107
L	Contig18362	uncharacterized membrane	-5.06	0.0137396	-2.53667	0.097295	-3.00333	0.0374581
L	Contig18918	---NA---	-1.58	0.504784	-2.78	0.145035	-3.12	0.0498737
L	Contig19151	---NA---	-3.54333	0.0409208	-3.92	0.0309236	-2.7	0.039939
L	Contig19453	---NA---	-1.295	0.963091	-3.83	0.0394619	-2.105	0.126454
L	Contig19603	---NA---	-8.46833	0.00183566	-3.94333	0.0194669	-2.88667	0.0393438
L	Contig19604	isoflavone reductase homolog	-5.88	0.00908791	-1.76333	0.329928	-1.96333	0.175646
L	Contig20213	nitrate transporter -like	-1.804	0.412617	-4.528	0.0289885	-2.074	0.126388
L	Contig20437	crib domain-containing protein ric4-like	-4.44	0.0252238	-2.43667	0.111366	-2.16667	0.121855
L	Contig20478	---NA---	-1.33333	0.861513	-5.42667	0.0108465	-2.76333	0.0439082
L	Contig20615	---NA---	-2.45333	0.123258	-3.39667	0.0340559	-2.05333	0.131946
L	Contig20659	serine carboxypeptidase-like 45-like	-1.61	0.467692	-3.84667	0.0236026	-2.785	0.0491979
L	Contig20801	calcium-dependent protein kinase 3-like	-1.29	0.893217	-3.82667	0.0339019	-2.19667	0.0983581
L	Contig20949	---NA---	1.49	0.58646	-3.55667	0.0334224	-2.93	0.037976
L	Contig21145	udp-glycosyltransferase 74e2-like	-2.08	0.223785	-3.63	0.0298735	-2.275	0.0999067
L	Contig21394	calmodulin-like protein 3-like	-8.43	0.00209763	-2.09667	0.163393	-3.68667	0.0202901
L	Contig21408	---NA---	-2.94333	0.0724241	-1.53333	0.466139	-3.05667	0.0357846
L	Contig21496	---NA---	-1.57333	0.530498	-3.35667	0.035325	-3	0.0420094
L	Contig21840	hypothetical protein SELMODRAFT_442287	-1.08	1.17148	-1.47	0.50352	-3	0.0416823
L	Contig22492	gdsl esterase lipase at4g10955	-1.06667	1.15092	-4.62333	0.0198738	-2.72667	0.0449843
L	Contig22639	---NA---	-2.49333	0.118531	-4.32333	0.0266598	-3.20333	0.0276237
L	Contig22913	---NA---	-7.72667	0.00250836	-1.97333	0.203613	-1.92667	0.199758
L	Contig22939	lrr receptor-like serine threonine-protein kinase fls2-like	-1.175	1.07598	-4.5	0.0282366	-3.035	0.0389813
L	Contig23144	---NA---	-2.24	0.167722	-1.064	0.88053	-3.244	0.0329896
L	Contig23530	cysteine proteinase 15a-like	-1.83333	0.420819	-3.2	0.0400928	-2.15667	0.113504
L	Contig24023	atp binding isoform 1	1.04	1.15179	-1.42	0.153201	-2.79	0.0401207
L	Contig24081	leucine-rich repeat receptor-like serine threonine-protein kinase bam1-like	-5.75333	0.0115503	-3.74	0.0380109	-1.66	0.39524
L	Contig24101	metacaspase-1-like	-1.95	0.264488	-8.05667	0.0014173	-2.44667	0.0958135
L	Contig24166	protein glutamine dumper 3-like	-2.275	0.168304	-3.14	0.040874	-2.84	0.0463298
L	Contig24233	---NA---	-7.76667	0.00297934	-5.73667	0.00549257	-4.23333	0.0132415
L	Contig24456	---NA---	-1.99333	0.25699	-3.69	0.043814	-1.73	0.301685
L	Contig24671	---NA---	1.68	0.461375	-4.50667	0.0356976	-6.37667	0.00317541
L	Contig24694	---NA---	-1.35	0.837747	-2.26	0.183363	-2.85	0.0436022
L	Contig24723	---NA---	-4.88667	0.0140672	-4.37333	0.0151091	-2.00667	0.175737
L	Contig24853	---NA---	-1.99	0.310122	-3.745	0.0391087	-1.895	0.167646
L	Contig24890	---NA---	1.41333	0.627515	-5.43	0.00661838	-3.49	0.0201332
L	Contig29222	---NA---	-2.93	0.0758645	-3.33333	0.0358571	-2.10333	0.13699
L	Contig32160	---NA---	-4.20667	0.0316831	-5.04333	0.0174432	-1.60667	0.353883
L	Contig34794	PREDICTED: uncharacterized protein LOC101509257	-10.9433	0.000345	-3.20333	0.0381492	-2.59	0.099245
L	Contig35418	---NA---	-5.69333	0.0108429	-2.07	0.188034	-1.92	0.185105
L	Contig36781	---NA---	-9.12333	0.00101151	-1.68667	0.376838	-1.78667	0.304487
L	Contig37341	aspartic proteinase nepenthesin-1-like	-3.17667	0.0492052	-4.13	0.032846	-2.67	0.093132
L	Contig37513	hypothetical protein PRUPE_ppa022058mg, partial	-4.01	0.0343691	-1.755	0.271679	-1.55	0.451814
L	Contig41981	cellulose synthase a catalytic subunit 3	-9.18333	0.00106531	-2.27333	0.17496	-2.18	0.144282
L	Contig44883	---NA---	-2.695	0.0840148	-4.635	0.0332129	-3.46	0.0396222
L	Ppnisotig00775	minor allergen alt a 7-like	-6.76	0.00502832	-1.31333	0.762374	-1.34333	0.638239
L	Ppnisotig02269	gem-like protein 5	-1.34667	0.830072	-2.20333	0.158279	-4.58	0.00858689
L	Ppnisotig05883	PREDICTED: uncharacterized protein LOC105125412	-1.16	1.12797	-1.59333	0.425132	-4.12333	0.0175308
L	Ppnisotig09220	e3 ubiquitin-protein ligase rha1b-like	-5.07	0.0154023	-2.27	0.134711	-1.60667	0.308242
L	TC185544	---NA---	-1.66	0.464184	-5.36333	0.0202937	-5.74333	0.00412603
FC: fold change. FDR: adjusted p-value by False Discobvery Rate. In bold, statistically significant values.
